# Supplementary material for: Complexes of tubulin oligomers and tau form a viscoelastic intervening network cross-bridging microtubules into bundles
Source: Nat Commun. 2024 Mar 15;15:2362. doi: 10.1038/s41467-024-46438-x (PMC10943092; doi:10.1038/s41467-024-46438-x)
Supplement: Supplementary file 6 — Source Data [file 41467_2024_46438_MOESM6_ESM.xlsx]

## Sheet: Figure2a Conc Dep
	RAW DATA								FITTED RESULT										PARAMETER RESULTS
1.2mM Ca		1.5mM Ca		1.6mM Ca		2.5mM Ca			1.2mM Ca		1.5mM Ca		1.6mM Ca		2.5mM Ca				1.2mM Ca	1.5mM Ca	1.6mM Ca	2.5mM Ca
q	Int at t0	q	Int at t0	q	Int at t0	q	Int at t0		q	Int at t0	q	Int at t0	q	Int at t0	q	Int at t0		q10	0.011551	0.013048	0.0133774	-
0.00315401	4449.75	0.00315401	4711.75	0.00315401	4395.5	0.00252607	11674.1		0.004	2924.7	0.004	2672.8	0.004	2470.35	0.004	7120.64		Rin	98.876	98.3	98.3	-
0.00317889	4446	0.00317889	4582	0.00317889	4248	0.00298535	9974.07		0.00402203	2899.68	0.00402324	2639.6	0.00402324	2437.48	0.00402289	7044.99		A10	7.82e-11	3.92814e-11	1.67811e-11	0
0.00320398	4370.33	0.00320398	4489.17	0.00320398	4230.83	0.00344464	8225.18		0.00404418	2874.98	0.00404661	2606.86	0.00404661	2405.16	0.00404592	6970.85		K10	0.002433	0.00189283	0.00165931	-
0.00322926	4322.75	0.00322926	4488.25	0.00322926	4110	0.00390392	7086.16		0.00406646	2850.58	0.00407012	2574.57	0.00407012	2373.38	0.00406907	6898.16		A11	0	2.84728e-11	1.13561e-11	0
0.00325474	4168.6	0.00325474	4424.6	0.00325474	4041.8	0.0043632	6087.46		0.00408886	2826.49	0.00409376	2542.74	0.00409376	2342.12	0.00409236	6826.9		K11	0.002433	0.00211749	0.001856	-
0.00328042	4215.5	0.00328042	4176.25	0.00328042	3943.75	0.00482249	5312.65		0.00411138	2802.71	0.00411754	2511.35	0.00411754	2311.38	0.00411579	6757.03		A20	1.81e-10	6.99279e-11	1.12387e-11	0
0.00330631	4100.9	0.00330631	4174	0.00330631	3848	0.00528177	4678.57		0.00413402	2779.24	0.00414146	2480.4	0.00414146	2281.15	0.00413934	6688.51		K20	0.004827	0.00345186	0.00180942	-
0.0033324	3987.38	0.0033324	4125.12	0.0033324	3809.38	0.00574106	4201.45		0.00415679	2756.07	0.00416552	2449.88	0.00416552	2251.42	0.00416303	6621.32		A21	1.37e-10	7.55309e-11	1.39521e-11	0
0.00335869	3954.14	0.00335869	4025	0.00335869	3718.29	0.00620034	3791.18		0.00417968	2733.2	0.00418972	2419.78	0.00418972	2222.18	0.00418686	6555.42		A30	1.67e-10	6.13938e-11	1.17895e-11	0
0.0033852	3925.4	0.0033852	3887.8	0.0033852	3670.4	0.00665963	3463.21		0.0042027	2710.64	0.00421405	2390.1	0.00421405	2193.42	0.00421082	6490.78		A22	1.58e-11	7.41461e-11	9.85394e-12	0
0.00341191	3833.6	0.00341191	3837.53	0.00341191	3541.8	0.00711891	3194.64		0.00422585	2688.37	0.00423853	2360.84	0.00423853	2165.13	0.00423492	6427.36		A31	2.26e-10	1e-20	8.03287e-12	0
0.00343883	3724.88	0.00343883	3825.5	0.00343883	3529	0.0075782	2955.39		0.00424913	2666.4	0.00426316	2331.98	0.00426316	2137.31	0.00425916	6365.14		A40	2.34e-19	4.37627e-11	7.63767e-12	0
0.00346597	3732	0.00346597	3702.25	0.00346597	3401.5	0.00803748	2741.61		0.00427253	2644.72	0.00428792	2303.51	0.00428792	2109.94	0.00428354	6304.08		A32	2.34e-19	4.26705e-11	1.11264e-11	0
0.00349331	3678.08	0.00349331	3602.17	0.00349331	3300.58	0.00849677	2552.14		0.00429606	2623.32	0.00431283	2275.45	0.00431283	2083.02	0.00430805	6244.16		A41	1.31e-10	5.385e-11	1.27892e-11	0
0.00352088	3570.67	0.00352088	3652.75	0.00352088	3335.75	0.00895605	2364.1		0.00431972	2602.21	0.00433789	2247.77	0.00433789	2056.54	0.00433271	6185.35		A50	3.39e-11	7.02751e-11	1.65307e-11	0
0.00354866	3537.1	0.00354866	3394.2	0.00354866	3230.5	0.00941534	2186.31		0.00434352	2581.38	0.00436308	2220.47	0.00436308	2030.49	0.00435751	6127.62		A33	1.89e-10	6.55037e-11	1e-20	0
0.00357666	3452.44	0.00357666	3550	0.00357666	3139.44	0.00987462	2015.87		0.00436744	2560.83	0.00438843	2193.55	0.00438843	2004.87	0.00438245	6070.94		G	393.877	21.6621	283.98	3977.49
0.00360489	3386.35	0.00360489	3420.59	0.00360489	3109.94	0.0103339	1852.6		0.00439149	2540.57	0.00441392	2167	0.00441392	1979.66	0.00440753	6015.29		Rg	152	79.3335	79.335	159.569
0.00363333	3375.75	0.00363333	3160.17	0.00363333	3004.67	0.0107932	1697.05		0.00441568	2520.58	0.00443956	2140.81	0.00443956	1954.86	0.00443275	5960.64		B1	0.034527	0.00184473	9.96344e-05	8.20334e-07
0.003662	3410.92	0.003662	3424.54	0.003662	3088.69	0.0112525	1547.1		0.00444	2500.87	0.00446535	2114.99	0.00446535	1930.46	0.00445812	5906.96		P1	2.01558	2.53565	3.03074	4
0.0036909	3324.9	0.0036909	3273	0.0036909	3048.8	0.0117118	1410.43		0.00446446	2481.43	0.00449129	2089.52	0.00449129	1906.45	0.00448364	5854.23		B2	0.000424625	3.73194e-05	0.000106197	0.000306188
0.00372002	3296.07	0.00372002	3176.2	0.00372002	2912.4	0.012171	1280.74		0.00448905	2462.28	0.00451738	2064.4	0.00451738	1882.84	0.0045093	5802.43		P2	2.79191	4	4	3.61784
0.00374937	3220.36	0.00374937	3121.93	0.00374937	2842.43	0.0126303	1164.99		0.00451377	2443.4	0.00454363	2039.63	0.00454363	1859.6	0.00453511	5751.52		BG0	13.2765	12.7	12.7	12.8359
0.00377896	3378.44	0.00377896	3308.56	0.00377896	3020.3	0.0130896	1067.69		0.00453863	2424.79	0.00457002	2015.19	0.00457002	1836.73	0.00456107	5701.5		Aring	2.4e-11	5.62519e-10	7.77489e-10	1.62297e-10
0.00380878	3202.77	0.00380878	3051.05	0.00380878	2817	0.0135489	982.095		0.00456363	2406.45	0.00459657	1991.09	0.00459657	1814.24	0.00458717	5652.33		Lring	97.7848	140.641	113.711	377.05
0.00383883	3090.3	0.00383883	2967.15	0.00383883	2725.2	0.0140082	906.848		0.00458877	2388.38	0.00462327	1967.32	0.00462327	1792.1	0.00461342	5603.99		Rring	176.426	177.265	177.075	176.426
0.00386912	3200.21	0.00386912	3065.66	0.00386912	2822.14	0.0144675	844.738		0.00461404	2370.58	0.00465013	1943.88	0.00465013	1770.31	0.00463983	5556.47
0.00389965	3043.29	0.00389965	2858	0.00389965	2659.86	0.0149268	789.559		0.00463945	2353.03	0.00467714	1920.75	0.00467714	1748.88	0.00466638	5509.73
0.00393042	3026.79	0.00393042	2832.88	0.00393042	2655.04	0.015386	742.83		0.00466501	2335.75	0.00470431	1897.94	0.00470431	1727.78	0.00469309	5463.76
0.00396144	3050.69	0.00396144	2892.76	0.00396144	2690.03	0.0158453	701.421		0.0046907	2318.73	0.00473164	1875.44	0.00473164	1707.02	0.00471995	5418.54
0.0039927	2899.26	0.0039927	2730.5	0.0039927	2527.74	0.0163046	664.354		0.00471653	2301.97	0.00475913	1853.24	0.00475913	1686.58	0.00474697	5374.05
0.0040242	2887.04	0.0040242	2681.26	0.0040242	2498.37	0.0167639	633.375		0.00474251	2285.47	0.00478677	1831.35	0.00478677	1666.47	0.00477413	5330.27
0.00405596	2890.22	0.00405596	2704.5	0.00405596	2537.38	0.0172232	600.199		0.00476863	2269.24	0.00481458	1809.75	0.00481458	1646.67	0.00480146	5287.18
0.00408796	2782.69	0.00408796	2614.13	0.00408796	2418.74	0.0176825	570.301		0.0047949	2253.26	0.00484255	1788.45	0.00484255	1627.19	0.00482894	5244.76
0.00412022	2785.68	0.00412022	2581.23	0.00412022	2377.35	0.0181418	540.273		0.00482131	2237.54	0.00487068	1767.44	0.00487068	1608.01	0.00485658	5203
0.00415273	2769.77	0.00415273	2542.71	0.00415273	2356.46	0.018601	508.248		0.00484786	2222.08	0.00489897	1746.71	0.00489897	1589.12	0.00488437	5161.87
0.0041855	2679.36	0.0041855	2480.89	0.0041855	2282.98	0.0190603	476.604		0.00487456	2206.88	0.00492743	1726.26	0.00492743	1570.54	0.00491233	5121.36
0.00421853	2707.06	0.00421853	2487.9	0.00421853	2264.71	0.0195196	447.047		0.00490141	2191.93	0.00495606	1706.09	0.00495606	1552.24	0.00494044	5081.45
0.00425181	2613.12	0.00425181	2415.81	0.00425181	2236.56	0.0199789	421.092		0.00492841	2177.24	0.00498485	1686.19	0.00498485	1534.23	0.00496872	5042.12
0.00428536	2594.95	0.00428536	2341.91	0.00428536	2168.14	0.0204382	393.341		0.00495555	2162.8	0.00501381	1666.55	0.00501381	1516.49	0.00499716	5003.37
0.00431918	2548.14	0.00431918	2294.35	0.00431918	2108.97	0.0208975	369.03		0.00498284	2148.61	0.00504293	1647.19	0.00504293	1499.03	0.00502576	4965.17
0.00435326	2534.02	0.00435326	2296.75	0.00435326	2112.37	0.0213567	344.483		0.00501029	2134.67	0.00507223	1628.08	0.00507223	1481.83	0.00505452	4927.51
0.00438761	2459.16	0.00438761	2222.61	0.00438761	2042.61	0.021816	322.193		0.00503788	2120.98	0.00510169	1609.23	0.00510169	1464.9	0.00508345	4890.36
0.00442223	2490.2	0.00442223	2172.77	0.00442223	2008.25	0.0222753	299.589		0.00506563	2107.54	0.00513133	1590.63	0.00513133	1448.22	0.00511254	4853.73
0.00445713	2418.46	0.00445713	2167.74	0.00445713	1976.65	0.0227346	279.737		0.00509353	2094.36	0.00516114	1572.29	0.00516114	1431.81	0.0051418	4817.59
0.0044923	2413.91	0.0044923	2058.27	0.0044923	1905.49	0.0231939	259.587		0.00512159	2081.43	0.00519112	1554.19	0.00519112	1415.64	0.00517123	4781.94
0.00452774	2367.62	0.00452774	2089.85	0.00452774	1910.71	0.0236532	243.034		0.0051498	2068.76	0.00522127	1536.33	0.00522127	1399.71	0.00520083	4746.74
0.00456347	2354.03	0.00456347	2018.78	0.00456347	1851.9	0.0241125	226.728		0.00517816	2056.34	0.00525161	1518.72	0.00525161	1384.02	0.0052306	4712
0.00459948	2286.79	0.00459948	1997.66	0.00459948	1828.36	0.0245717	210.247		0.00520668	2044.17	0.00528211	1501.33	0.00528211	1368.57	0.00526053	4677.7
0.00463577	2328.95	0.00463577	1963.83	0.00463577	1797.91	0.025031	196.824		0.00523536	2032.25	0.0053128	1484.19	0.0053128	1353.36	0.00529064	4643.83
0.00467235	2259.47	0.00467235	1908.19	0.00467235	1767.24	0.0254903	184.567		0.00526419	2020.59	0.00534366	1467.27	0.00534366	1338.36	0.00532092	4610.37
0.00470922	2251.94	0.00470922	1903.39	0.00470922	1744.02	0.0259496	172.901		0.00529319	2009.18	0.0053747	1450.58	0.0053747	1323.6	0.00535137	4577.31
0.00474638	2213.96	0.00474638	1849.66	0.00474638	1698.38	0.0264089	161.858		0.00532234	1998.01	0.00540592	1434.11	0.00540592	1309.05	0.005382	4544.65
0.00478383	2179.66	0.00478383	1815.3	0.00478383	1680.89	0.0268682	152.834		0.00535165	1987.1	0.00543733	1417.86	0.00543733	1294.71	0.0054128	4512.36
0.00482158	2182.4	0.00482158	1793	0.00482158	1647.66	0.0273274	144.578		0.00538113	1976.45	0.00546891	1401.83	0.00546891	1280.59	0.00544378	4480.44
0.00485963	2120.53	0.00485963	1758.89	0.00485963	1617.71	0.0277867	137.213		0.00541077	1966.05	0.00550068	1386.02	0.00550068	1266.67	0.00547494	4448.87
0.00489797	2145.29	0.00489797	1709.94	0.00489797	1592.17	0.028246	131.074		0.00544057	1955.91	0.00553264	1370.41	0.00553264	1252.96	0.00550628	4417.65
0.00493662	2096.37	0.00493662	1723.89	0.00493662	1590.1	0.0287053	126.298		0.00547053	1946.03	0.00556478	1355.02	0.00556478	1239.45	0.00553779	4386.77
0.00497558	2119.23	0.00497558	1660.48	0.00497558	1535.31	0.0291646	121.518		0.00550066	1936.41	0.0055971	1339.83	0.0055971	1226.13	0.00556949	4356.21
0.00501484	2063.38	0.00501484	1660.56	0.00501484	1533.29	0.0296239	117.878		0.00553096	1927.05	0.00562962	1324.85	0.00562962	1213	0.00560136	4325.96
0.00505441	2038.81	0.00505441	1603.78	0.00505441	1480.88	0.0300831	114.245		0.00556142	1917.95	0.00566232	1310.06	0.00566232	1200.07	0.00563342	4296.02
0.00509429	2054.25	0.00509429	1603.93	0.00509429	1479.51	0.0305424	111.53		0.00559206	1909.11	0.00569521	1295.48	0.00569521	1187.32	0.00566566	4266.38
0.00513449	1990.95	0.00513449	1578.16	0.00513449	1451.05	0.0310017	109.884		0.00562286	1900.54	0.0057283	1281.09	0.0057283	1174.75	0.00569809	4237.02
0.005175	2015.1	0.005175	1522.74	0.005175	1411.75	0.031461	106.669		0.00565382	1892.22	0.00576158	1266.89	0.00576158	1162.36	0.0057307	4207.93
0.00521584	1983.1	0.00521584	1529.29	0.00521584	1407.63	0.0319203	104.104		0.00568496	1884.18	0.00579505	1252.89	0.00579505	1150.15	0.0057635	4179.12
0.00525699	1980.81	0.00525699	1494.72	0.00525699	1373.35	0.0323796	101.405		0.00571628	1876.4	0.00582871	1239.07	0.00582871	1138.11	0.00579649	4150.56
0.00529848	1968.3	0.00529848	1463.08	0.00529848	1344.61	0.0328389	98.9715		0.00574776	1868.9	0.00586257	1225.44	0.00586257	1126.23	0.00582966	4122.26
0.00534029	1943.87	0.00534029	1455.77	0.00534029	1334.74	0.0332981	95.6114		0.00577942	1861.68	0.00589663	1212	0.00589663	1114.53	0.00586303	4094.2
0.00538243	1962.2	0.00538243	1419.73	0.00538243	1288.53	0.0337574	92.9389		0.00581125	1854.74	0.00593088	1198.74	0.00593088	1102.99	0.00589658	4066.37
0.0054249	1927.44	0.0054249	1393.97	0.0054249	1278.54	0.0342167	90.286		0.00584326	1848.07	0.00596533	1185.65	0.00596533	1091.6	0.00593033	4038.77
0.0054677	1936.7	0.0054677	1374.9	0.0054677	1251.07	0.034676	86.8553		0.00587544	1841.69	0.00599999	1172.75	0.00599999	1080.38	0.00596427	4011.39
0.00551085	1925.33	0.00551085	1350.58	0.00551085	1229.82	0.0351353	83.8676		0.0059078	1835.59	0.00603484	1160.02	0.00603484	1069.31	0.00599841	3984.22
0.00555433	1905.98	0.00555433	1324.35	0.00555433	1223.93	0.0355946	81.0551		0.00594034	1829.77	0.0060699	1147.47	0.0060699	1058.39	0.00603274	3957.26
0.00559816	1903.47	0.00559816	1308.41	0.00559816	1188.2	0.0360538	77.9792		0.00597306	1824.25	0.00610516	1135.09	0.00610516	1047.62	0.00606727	3930.49
0.00564233	1893.73	0.00564233	1270.82	0.00564233	1179.04	0.0365131	74.4233		0.00600596	1819.02	0.00614063	1122.88	0.00614063	1037	0.00610199	3903.91
0.00568685	1871.78	0.00568685	1278.04	0.00568685	1170.38	0.0369724	71.0853		0.00603904	1814.09	0.0061763	1110.84	0.0061763	1026.52	0.00613692	3877.52
0.00573173	1880.13	0.00573173	1241.61	0.00573173	1145.98	0.0374317	67.8661		0.0060723	1809.46	0.00621218	1098.96	0.00621218	1016.19	0.00617204	3851.31
0.00577695	1880.28	0.00577695	1222.4	0.00577695	1132.18	0.037891	64.7856		0.00610574	1805.15	0.00624826	1087.26	0.00624826	1005.99	0.00620736	3825.27
0.00582254	1846.25	0.00582254	1201.73	0.00582254	1116.34	0.0383503	61.6243		0.00613937	1801.15	0.00628456	1075.71	0.00628456	995.925	0.00624289	3799.39
0.00586849	1870.21	0.00586849	1183.7	0.00586849	1105.06	0.0388096	58.8663		0.00617319	1797.46	0.00632107	1064.33	0.00632107	985.998	0.00627862	3773.67
0.00591479	1860.1	0.00591479	1151.51	0.00591479	1072.6	0.0392688	55.7609		0.00620719	1794.09	0.00635779	1053.11	0.00635779	976.202	0.00631456	3748.11
0.00596146	1842.19	0.00596146	1136.26	0.00596146	1064.28	0.0397281	53.3339		0.00624137	1791.05	0.00639472	1042.05	0.00639472	966.536	0.0063507	3722.7
0.0060085	1835.98	0.0060085	1129.43	0.0060085	1047.68	0.0401874	50.8018		0.00627575	1788.34	0.00643187	1031.15	0.00643187	956.997	0.00638704	3697.42
0.00605592	1847.79	0.00605592	1098.24	0.00605592	1030.71	0.0406467	48.4511		0.00631031	1785.96	0.00646923	1020.41	0.00646923	947.583	0.0064236	3672.29
0.0061037	1818.94	0.0061037	1086.32	0.0061037	1019.59	0.041106	46.2166		0.00634507	1783.93	0.00650681	1009.82	0.00650681	938.292	0.00646036	3647.29
0.00615186	1800.27	0.00615186	1066.3	0.00615186	1008.88	0.0415653	44.5549		0.00638002	1782.24	0.00654461	999.388	0.00654461	929.122	0.00649734	3622.41
0.00620041	1829.48	0.00620041	1046.93	0.00620041	991.114	0.0420246	42.7885		0.00641516	1780.92	0.00658263	989.111	0.00658263	920.071	0.00653453	3597.66
0.00624933	1805.38	0.00624933	1032.53	0.00624933	986.591	0.0424838	41.2371		0.00645049	1779.96	0.00662087	978.987	0.00662087	911.137	0.00657192	3573.02
0.00629864	1812.93	0.00629864	1019.09	0.00629864	971.782	0.0429431	40.2396		0.00648602	1779.37	0.00665933	969.016	0.00665933	902.318	0.00660954	3548.5
0.00634835	1806.79	0.00634835	1004.94	0.00634835	963.606	0.0434024	39.1782		0.00652174	1779.15	0.00669802	959.197	0.00669802	893.612	0.00664737	3524.09
0.00639844	1847.61	0.00639844	988.995	0.00639844	942.326	0.0438617	38.0311		0.00655766	1779.32	0.00673693	949.529	0.00673693	885.018	0.00668541	3499.78
0.00644893	1809.11	0.00644893	974.789	0.00644893	935.121	0.044321	37.3131		0.00659378	1779.88	0.00677606	940.013	0.00677606	876.533	0.00672367	3475.58
0.00649982	1821.87	0.00649982	968.266	0.00649982	916.601	0.0447803	36.5498		0.0066301	1780.84	0.00681543	930.646	0.00681543	868.156	0.00676216	3451.47
0.0065511	1817.82	0.0065511	954.089	0.0065511	906.049	0.0452396	36.1951		0.00666662	1782.22	0.00685502	921.429	0.00685502	859.886	0.00680086	3427.45
0.0066028	1826.5	0.0066028	934.531	0.0066028	892.071	0.0456988	36.1868		0.00670333	1784.01	0.00689484	912.361	0.00689484	851.719	0.00683978	3403.53
0.0066549	1833.11	0.0066549	929.439	0.0066549	883.593	0.0461581	35.7504		0.00674025	1786.24	0.00693489	903.442	0.00693489	843.656	0.00687893	3379.69
0.00670741	1821.72	0.00670741	908.896	0.00670741	876.658	0.0466174	35.2645		0.00677738	1788.91	0.00697518	894.672	0.00697518	835.695	0.0069183	3355.93
0.00676034	1844.24	0.00676034	912.1	0.00676034	860.602	0.0470767	34.8527		0.00681471	1792.03	0.0070157	886.052	0.0070157	827.833	0.0069579	3332.25
0.00681368	1839.13	0.00681368	888.601	0.00681368	856.178	0.047536	34.7987		0.00685224	1795.62	0.00705645	877.58	0.00705645	820.07	0.00699772	3308.65
0.00686744	1863.95	0.00686744	883.744	0.00686744	836.87	0.0479953	34.2874		0.00688998	1799.68	0.00709744	869.258	0.00709744	812.404	0.00703777	3285.13
0.00692164	1857.75	0.00692164	867.155	0.00692164	828.638	0.0484545	34.0097		0.00692793	1804.22	0.00713868	861.085	0.00713868	804.834	0.00707805	3261.67
0.00697625	1864.13	0.00697625	860.304	0.00697625	816.244	0.0489138	33.9046		0.00696609	1809.27	0.00718014	853.062	0.00718014	797.359	0.00711856	3238.28
0.0070313	1870.42	0.0070313	856.351	0.0070313	804.506	0.0493731	33.4262		0.00700445	1814.83	0.00722185	845.189	0.00722185	789.976	0.0071593	3214.95
0.00708678	1875.71	0.00708678	841.888	0.00708678	793.369	0.0498324	33.1076		0.00704303	1820.92	0.00726381	837.466	0.00726381	782.686	0.00720028	3191.69
0.0071427	1879.74	0.0071427	847.236	0.0071427	785.228	0.0502917	32.7131		0.00708182	1827.56	0.007306	829.895	0.007306	775.487	0.00724149	3168.49
0.00719906	1887.16	0.00719906	832.803	0.00719906	773.227	0.050751	32.2652		0.00712083	1834.76	0.00734845	822.477	0.00734845	768.378	0.00728293	3145.35
0.00725587	1910.91	0.00725587	828.02	0.00725587	764.791	0.0512102	31.8687		0.00716005	1842.53	0.00739113	815.212	0.00739113	761.358	0.00732461	3122.26
0.00731312	1909.34	0.00731312	818.068	0.00731312	758.621	0.0516695	31.526		0.00719949	1850.89	0.00743407	808.102	0.00743407	754.426	0.00736654	3099.23
0.00737083	1934.1	0.00737083	807.779	0.00737083	752.55	0.0521288	30.9776		0.00723914	1859.86	0.00747726	801.148	0.00747726	747.58	0.0074087	3076.25
0.00742899	1957.45	0.00742899	808.758	0.00742899	745.141	0.0525881	30.675		0.00727901	1869.46	0.00752069	794.35	0.00752069	740.821	0.0074511	3053.32
0.00748761	1955.73	0.00748761	798.373	0.00748761	737.31	0.0530474	30.1229		0.0073191	1879.71	0.00756438	787.712	0.00756438	734.146	0.00749374	3030.43
0.0075467	2004.7	0.0075467	794.212	0.0075467	726.517	0.0535067	29.7809		0.00735941	1890.64	0.00760832	781.234	0.00760832	727.556	0.00753663	3007.6
0.00760624	2004.38	0.00760624	789.31	0.00760624	719.958	0.053966	29.2097		0.00739995	1902.25	0.00765252	774.919	0.00765252	721.05	0.00757977	2984.81
0.00766626	2013.27	0.00766626	786.257	0.00766626	715.392	0.0544252	28.7931		0.0074407	1914.57	0.00769698	768.768	0.00769698	714.627	0.00762315	2962.06
0.00772675	2047.86	0.00772675	784.248	0.00772675	707.105	0.0548845	28.3746		0.00748169	1927.63	0.00774169	762.785	0.00774169	708.286	0.00766678	2939.36
0.00778772	2061.82	0.00778772	781.118	0.00778772	702.417	0.0553438	28.0038		0.00752289	1941.45	0.00778666	756.971	0.00778666	702.027	0.00771066	2916.7
0.00784918	2075.62	0.00784918	770.331	0.00784918	693.929	0.0558031	27.7261		0.00756433	1956.05	0.00783189	751.329	0.00783189	695.849	0.00775479	2894.08
0.00791111	2114.46	0.00791111	776.277	0.00791111	683.743	0.0562624	27.2356		0.00760599	1971.46	0.00787739	745.863	0.00787739	689.753	0.00779917	2871.5
0.00797353	2125.84	0.00797353	764.186	0.00797353	676.138	0.0567217	26.9423		0.00764788	1987.71	0.00792315	740.575	0.00792315	683.736	0.00784381	2848.95
0.00803645	2158.98	0.00803645	761.133	0.00803645	672.197	0.057181	26.5767		0.00769001	2004.82	0.00796918	735.469	0.00796918	677.8	0.0078887	2826.45
0.00809987	2195.82	0.00809987	760.111	0.00809987	668.24	0.0576402	26.0522		0.00773236	2022.84	0.00801547	730.549	0.00801547	671.944	0.00793385	2803.98
0.00816378	2228.7	0.00816378	756.228	0.00816378	666.982	0.0580995	25.838		0.00777495	2041.78	0.00806204	725.819	0.00806204	666.167	0.00797926	2781.55
0.0082282	2276.01	0.0082282	749.589	0.0082282	657.307	0.0585588	25.4477		0.00781777	2061.68	0.00810887	721.284	0.00810887	660.47	0.00802493	2759.16
0.00829313	2312.67	0.00829313	753.536	0.00829313	650.801	0.0590181	25.226		0.00786083	2082.57	0.00815597	716.946	0.00815597	654.853	0.00807086	2736.8
0.00835857	2336.09	0.00835857	742.105	0.00835857	644.152	0.0594774	25.0433		0.00790413	2104.48	0.00820335	712.813	0.00820335	649.315	0.00811705	2714.48
0.00842452	2387.21	0.00842452	742.104	0.00842452	640.027	0.0599367	24.5701		0.00794766	2127.47	0.00825101	708.889	0.00825101	643.857	0.00816351	2692.2
0.008491	2429.68	0.008491	741.201	0.008491	634.858	0.0603959	24.3931		0.00799143	2151.55	0.00829894	705.18	0.00829894	638.479	0.00821023	2669.95
0.008558	2485.91	0.008558	741.43	0.008558	630.373	0.0608552	23.8753		0.00803545	2176.77	0.00834715	701.692	0.00834715	633.181	0.00825722	2647.73
0.00862553	2535.04	0.00862553	733.521	0.00862553	623.417	0.0613145	23.7721		0.00807971	2203.18	0.00839564	698.432	0.00839564	627.963	0.00830448	2625.56
0.00869359	2595.67	0.00869359	739.033	0.00869359	615.576	0.0617738	23.411		0.00812421	2230.8	0.00844441	695.407	0.00844441	622.826	0.00835201	2603.41
0.00876218	2654.57	0.00876218	743.376	0.00876218	609.242	0.0622331	23.1061		0.00816895	2259.68	0.00849346	692.624	0.00849346	617.771	0.00839981	2581.31
0.00883132	2720.34	0.00883132	740.06	0.00883132	609.495	0.0626924	22.7954		0.00821395	2289.88	0.0085428	690.092	0.0085428	612.798	0.00844789	2559.24
0.00890101	2791.27	0.00890101	738.984	0.00890101	607.193	0.0631517	22.5077		0.00825919	2321.43	0.00859243	687.819	0.00859243	607.909	0.00849624	2537.2
0.00897125	2874.54	0.00897125	744.544	0.00897125	600.772	0.0636109	22.2051		0.00830468	2354.38	0.00864235	685.815	0.00864235	603.102	0.00854486	2515.21
0.00904204	2921.38	0.00904204	744.306	0.00904204	598.252	0.0640702	21.932		0.00835042	2388.79	0.00869255	684.089	0.00869255	598.381	0.00859377	2493.25
0.00911339	3010.65	0.00911339	747.223	0.00911339	588.655	0.0645295	21.6339		0.00839641	2424.7	0.00874305	682.652	0.00874305	593.746	0.00864295	2471.33
0.0091853	3104.64	0.0091853	749.39	0.0091853	582.063	0.0649888	21.1813		0.00844266	2462.15	0.00879384	681.516	0.00879384	589.198	0.00869242	2449.45
0.00925778	3207.04	0.00925778	755.246	0.00925778	578.781	0.0654481	20.907		0.00848916	2501.21	0.00884492	680.691	0.00884492	584.738	0.00874217	2427.61
0.00933083	3287.17	0.00933083	759.435	0.00933083	573.8	0.0659074	20.7387		0.00853591	2541.92	0.0088963	680.193	0.0088963	580.369	0.00879221	2405.82
0.00940445	3419.49	0.00940445	765.908	0.00940445	570.531	0.0663666	20.5531		0.00858293	2584.35	0.00894798	680.034	0.00894798	576.091	0.00884253	2384.06
0.00947866	3519.54	0.00947866	768.761	0.00947866	568.89	0.0668259	20.2852		0.0086302	2628.54	0.00899996	680.229	0.00899996	571.908	0.00889314	2362.35
0.00955345	3669.03	0.00955345	781.667	0.00955345	566.586	0.0672852	20.1316		0.00867773	2674.55	0.00905224	680.794	0.00905224	567.82	0.00894403	2340.68
0.00962884	3764.47	0.00962884	790.497	0.00962884	564.322	0.0677445	19.8586		0.00872553	2722.44	0.00910483	681.745	0.00910483	563.83	0.00899522	2319.06
0.00970482	3907.65	0.00970482	799.049	0.00970482	557.591	0.0682038	19.6108		0.00877358	2772.25	0.00915772	683.102	0.00915772	559.941	0.00904671	2297.48
0.0097814	4043.84	0.0097814	802.41	0.0097814	556.074	0.0686631	19.3341		0.00882191	2824.04	0.00921092	684.884	0.00921092	556.156	0.00909849	2275.96
0.00985858	4202.83	0.00985858	813.137	0.00985858	553.12	0.0691223	19.1404		0.0088705	2877.86	0.00926443	687.111	0.00926443	552.476	0.00915056	2254.48
0.00993637	4339.94	0.00993637	831.602	0.00993637	552.744	0.0695816	19.1159		0.00891935	2933.77	0.00931824	689.805	0.00931824	548.907	0.00920293	2233.05
0.0100148	4524.5	0.0100148	846.222	0.0100148	551.952	0.0700409	18.8478		0.00896848	2991.82	0.00937238	692.991	0.00937238	545.45	0.0092556	2211.68
0.0100938	4662.36	0.0100938	863.286	0.0100938	552.712	0.0705002	18.6775		0.00901788	3052.05	0.00942682	696.693	0.00942682	542.11	0.00930858	2190.35
0.0101734	4834.9	0.0101734	880.02	0.0101734	550.246	0.0709595	18.5485		0.00906754	3114.49	0.00948158	700.94	0.00948158	538.892	0.00936185	2169.09
0.0102537	4992.91	0.0102537	892.526	0.0102537	549.026	0.0714188	18.5218		0.00911749	3179.2	0.00953666	705.759	0.00953666	535.799	0.00941543	2147.88
0.0103346	5171.16	0.0103346	910.305	0.0103346	546.657	0.0718781	18.4039		0.0091677	3246.2	0.00959206	711.184	0.00959206	532.836	0.00946932	2126.73
0.0104162	5324.09	0.0104162	926.019	0.0104162	548.202	0.0723373	18.2769		0.0092182	3315.51	0.00964778	717.246	0.00964778	530.01	0.00952352	2105.65
0.0104984	5491.63	0.0104984	955.006	0.0104984	546.441	0.0727966	18.1021		0.00926897	3387.16	0.00970383	723.981	0.00970383	527.325	0.00957802	2084.62
0.0105812	5622.47	0.0105812	976.649	0.0105812	544.636	0.0732559	17.9867		0.00932002	3461.15	0.0097602	731.428	0.0097602	524.788	0.00963284	2063.66
0.0106647	5715.19	0.0106647	1009.69	0.0106647	546.165	0.0737152	17.9695		0.00937135	3537.48	0.0098169	739.627	0.0098169	522.405	0.00968797	2042.76
0.0107489	5847.47	0.0107489	1041.17	0.0107489	549.03	0.0741745	17.8744		0.00942297	3616.12	0.00987393	748.623	0.00987393	520.185	0.00974342	2021.94
0.0108337	5970.64	0.0108337	1071.51	0.0108337	549.754	0.0746338	17.7262		0.00947487	3697.06	0.00993128	758.461	0.00993128	518.135	0.00979919	2001.18
0.0109192	6006.85	0.0109192	1116.88	0.0109192	554.525	0.075093	17.6303		0.00952705	3780.24	0.00998898	769.191	0.00998898	516.264	0.00985527	1980.5
0.0110053	6049.64	0.0110053	1149.48	0.0110053	555.91	0.0755523	17.661		0.00957953	3865.61	0.010047	780.867	0.010047	514.582	0.00991168	1959.89
0.0110922	6036.01	0.0110922	1194.21	0.0110922	556.245	0.0760116	17.614		0.00963229	3953.06	0.0101054	793.543	0.0101054	513.098	0.0099684	1939.36
0.0111797	5980.89	0.0111797	1242.06	0.0111797	561.183	0.0764709	17.5387		0.00968534	4042.49	0.0101641	807.282	0.0101641	511.823	0.0100255	1918.91
0.0112679	5895.98	0.0112679	1301.39	0.0112679	564.545	0.0769302	17.5206		0.00973869	4133.76	0.0102231	822.146	0.0102231	510.771	0.0100828	1898.54
0.0113568	5800.52	0.0113568	1367.56	0.0113568	568.955	0.0773895	17.3718		0.00979232	4226.7	0.0102825	838.202	0.0102825	509.954	0.0101405	1878.25
0.0114464	5658.77	0.0114464	1429.54	0.0114464	576.705	0.0778488	17.8515		0.00984626	4321.11	0.0103422	855.522	0.0103422	509.386	0.0101986	1858.05
0.0115368	5458.61	0.0115368	1499.58	0.0115368	583.775	0.0783081	17.3616		0.00990049	4416.76	0.0104023	874.181	0.0104023	509.082	0.010257	1837.93
0.0116278	5261	0.0116278	1568.52	0.0116278	590.46	0.0787673	17.3065		0.00995502	4513.36	0.0104627	894.258	0.0104627	509.06	0.0103157	1817.91
0.0117195	5027.89	0.0117195	1659.49	0.0117195	598.481	0.0792266	17.1216		0.0100098	4610.61	0.0105235	915.836	0.0105235	509.338	0.0103747	1797.98
0.011812	4777.2	0.011812	1752.86	0.011812	609.712	0.0796859	17.2622		0.010065	4708.14	0.0105847	939	0.0105847	509.936	0.0104341	1778.14
0.0119052	4518.63	0.0119052	1847.39	0.0119052	621.285	0.0801452	17.028		0.0101204	4805.54	0.0106461	963.84	0.0106461	510.874	0.0104938	1758.4
0.0119992	4233.73	0.0119992	1950.05	0.0119992	640.203	0.0806045	16.9059		0.0101762	4902.37	0.010708	990.447	0.010708	512.176	0.0105539	1738.76
0.0120938	3963.63	0.0120938	2056.31	0.0120938	651.822	0.0810638	16.8565		0.0102322	4998.1	0.0107702	1018.91	0.0107702	513.866	0.0106143	1719.22
0.0121893	3689	0.0121893	2155	0.0121893	671.34	0.081523	16.8295		0.0102886	5092.18	0.0108328	1049.34	0.0108328	515.972	0.010675	1699.78
0.0122855	3407.96	0.0122855	2272.64	0.0122855	693.967	0.0819823	16.7452		0.0103452	5184	0.0108957	1081.81	0.0108957	518.523	0.0107361	1680.46
0.0123824	3140.57	0.0123824	2382.4	0.0123824	714.848	0.0824416	16.7451		0.0104022	5272.89	0.010959	1116.42	0.010959	521.548	0.0107975	1661.24
0.0124801	2872.48	0.0124801	2487.7	0.0124801	743.602	0.0829009	16.7848		0.0104595	5358.15	0.0110226	1153.26	0.0110226	525.083	0.0108593	1642.13
0.0125786	2649.43	0.0125786	2541.7	0.0125786	766.435	0.0833602	16.5918		0.0105171	5439.02	0.0110867	1192.4	0.0110867	529.161	0.0109215	1623.14
0.0126778	2402.07	0.0126778	2629.68	0.0126778	799.455	0.0838195	16.5662		0.010575	5514.7	0.0111511	1233.93	0.0111511	533.82	0.010984	1604.26
0.0127779	2201.5	0.0127779	2633.41	0.0127779	825.05	0.0842787	16.5198		0.0106333	5584.36	0.0112159	1277.88	0.0112159	539.1	0.0110469	1585.5
0.0128787	2000.36	0.0128787	2624.99	0.0128787	859.7	0.084738	16.4764		0.0106918	5647.14	0.011281	1324.31	0.011281	545.042	0.0111101	1566.86
0.0129803	1826.09	0.0129803	2567.73	0.0129803	885.329	0.0851973	16.4772		0.0107507	5702.18	0.0113465	1373.22	0.0113465	551.688	0.0111737	1548.35
0.0130827	1654.52	0.0130827	2455.69	0.0130827	906.67	0.0856566	16.3851		0.0108099	5748.6	0.0114125	1424.6	0.0114125	559.083	0.0112376	1529.96
0.013186	1507.42	0.013186	2272.92	0.013186	915.158	0.0861159	16.2798		0.0108695	5785.54	0.0114788	1478.38	0.0114788	567.27	0.011302	1511.69
0.01329	1374.51	0.01329	2072.44	0.01329	914.771	0.0865752	16.2188		0.0109294	5812.16	0.0115454	1534.47	0.0115454	576.293	0.0113666	1493.56
0.0133949	1256.21	0.0133949	1807.11	0.0133949	891.436	0.0870345	16.2033		0.0109895	5827.69	0.0116125	1592.7	0.0116125	586.193	0.0114317	1475.56
0.0135006	1147.96	0.0135006	1574.02	0.0135006	858.584	0.0874937	16.2158		0.0110501	5831.4	0.01168	1652.85	0.01168	597.008	0.0114971	1457.69
0.0136071	1054.76	0.0136071	1327.77	0.0136071	805.211	0.087953	16.1535		0.0111109	5822.64	0.0117478	1714.62	0.0117478	608.771	0.0115629	1439.97
0.0137145	965.139	0.0137145	1125.17	0.0137145	745.32	0.0884123	16.0642		0.0111721	5800.89	0.0118161	1777.61	0.0118161	621.507	0.0116291	1422.37
0.0138227	887.373	0.0138227	946.571	0.0138227	676.084	0.0888716	16.0889		0.0112337	5765.71	0.0118847	1841.32	0.0118847	635.228	0.0116957	1404.92
0.0139318	816.855	0.0139318	798.209	0.0139318	613.329	0.0893309	15.9585		0.0112955	5716.84	0.0119537	1905.15	0.0119537	649.932	0.0117626	1387.62
0.0140417	760.764	0.0140417	683.798	0.0140417	552.899	0.0897902	15.9937		0.0113578	5654.14	0.0120232	1968.39	0.0120232	665.598	0.0118299	1370.45
0.0141525	701.506	0.0141525	588.23	0.0141525	502.165	0.0902494	15.906		0.0114203	5577.63	0.012093	2030.19	0.012093	682.178	0.0118976	1353.44
0.0142642	644.888	0.0142642	512.247	0.0142642	457.381	0.0907087	15.8066		0.0114832	5487.53	0.0121633	2089.59	0.0121633	699.594	0.0119657	1336.57
0.0143767	597.679	0.0143767	453.457	0.0143767	423.312	0.091168	15.7472		0.0115465	5384.21	0.0122339	2145.51	0.0122339	717.729	0.0120342	1319.85
0.0144902	555.628	0.0144902	407.832	0.0144902	394.997	0.0916273	15.703		0.0116101	5268.21	0.012305	2196.78	0.012305	736.424	0.0121031	1303.28
0.0146045	517.062	0.0146045	373.493	0.0146045	371.862	0.0920866	15.7611		0.011674	5140.26	0.0123765	2242.13	0.0123765	755.465	0.0121723	1286.87
0.0147198	479.094	0.0147198	344.961	0.0147198	352.767	0.0925459	15.646		0.0117383	5001.22	0.0124484	2280.28	0.0124484	774.583	0.012242	1270.61
0.0148359	448.323	0.0148359	319.232	0.0148359	332.695	0.0930052	15.6678		0.0118029	4852.11	0.0125207	2309.93	0.0125207	793.446	0.0123121	1254.51
0.014953	420.108	0.014953	296.79	0.014953	317.778	0.0934644	15.6127		0.011868	4694.06	0.0125934	2329.83	0.0125934	811.659	0.0123825	1238.57
0.015071	393.025	0.015071	277.531	0.015071	306.606	0.0939237	15.5939		0.0119333	4528.3	0.0126666	2338.86	0.0126666	828.766	0.0124534	1222.79
0.0151899	364.585	0.0151899	264.979	0.0151899	295.049	0.094383	15.54		0.011999	4356.14	0.0127402	2336.05	0.0127402	844.257	0.0125247	1207.17
0.0153098	340.001	0.0153098	250.142	0.0153098	287.272	0.0948423	15.569		0.0120651	4178.93	0.0128142	2320.71	0.0128142	857.58	0.0125964	1191.71
0.0154306	319.172	0.0154306	236.623	0.0154306	280.693	0.0953016	15.5163		0.0121316	3998.04	0.0128886	2292.42	0.0128886	868.166	0.0126685	1176.42
0.0155523	298.255	0.0155523	224.035	0.0155523	273.872	0.0957609	15.44		0.0121984	3814.82	0.0129635	2251.11	0.0129635	875.451	0.012741	1161.29
0.015675	279.125	0.015675	214.296	0.015675	267.365	0.0962202	15.418		0.0122656	3630.62	0.0130388	2197.07	0.0130388	878.915	0.0128139	1146.32
0.0157987	261.215	0.0157987	203.505	0.0157987	261.373	0.0966794	15.3775		0.0123332	3446.69	0.0131145	2130.99	0.0131145	878.115	0.0128872	1131.52
0.0159234	245.175	0.0159234	192.416	0.0159234	256.405	0.0971387	15.3908		0.0124011	3264.24	0.0131907	2053.92	0.0131907	872.725	0.012961	1116.89
0.016049	226.763	0.016049	184.263	0.016049	251.299	0.097598	15.4392		0.0124694	3084.35	0.0132674	1967.19	0.0132674	862.571	0.0130352	1102.43
0.0161757	213.528	0.0161757	176.639	0.0161757	247.521	0.0980573	15.3968		0.0125381	2908.02	0.0133444	1872.44	0.0133444	847.655	0.0131098	1088.14
0.0163033	202.593	0.0163033	168.286	0.0163033	243.482	0.0985166	15.3877		0.0126071	2736.13	0.0134219	1771.44	0.0134219	828.164	0.0131848	1074.01
0.016432	190.01	0.016432	161.826	0.016432	239.096	0.0989759	15.2788		0.0126766	2569.43	0.0134999	1666.07	0.0134999	804.475	0.0132603	1060.06
0.0165616	177.218	0.0165616	158.072	0.0165616	235.056	0.0994351	15.2882		0.0127464	2408.55	0.0135783	1558.24	0.0135783	777.128	0.0133362	1046.28
0.0166923	165.214	0.0166923	151.056	0.0166923	232.975	0.0998944	15.2513		0.0128166	2254.01	0.0136572	1449.74	0.0136572	746.796	0.0134125	1032.66
0.016824	153.839	0.016824	145.445	0.016824	230.846	0.100354	15.2089		0.0128872	2106.18	0.0137366	1342.24	0.0137366	714.24	0.0134893	1019.22
0.0169568	143.901	0.0169568	141.299	0.0169568	228.947	0.100813	15.2135		0.0129581	1965.36	0.0138163	1237.21	0.0138163	680.257	0.0135665	1005.95
0.0170906	134.636	0.0170906	135.647	0.0170906	226.946	0.101272	15.1802		0.0130295	1831.73	0.0138966	1135.88	0.0138966	645.634	0.0136441	992.844
0.0172254	127.128	0.0172254	130.842	0.0172254	223.273	0.101732	15.1081		0.0131013	1705.36	0.0139773	1039.25	0.0139773	611.101	0.0137222	979.912
0.0173614	118.846	0.0173614	128.074	0.0173614	222.78	0.102191	15.1778		0.0131734	1586.27	0.0140585	948.06	0.0140585	577.301	0.0138007	967.15
0.0174983	111.182	0.0174983	123.42	0.0174983	219.006	0.10265	15.1067		0.013246	1474.37	0.0141402	862.806	0.0141402	544.768	0.0138797	954.557
0.0176364	103.962	0.0176364	120.668	0.0176364	217.104	0.103109	15.0526		0.013319	1369.54	0.0142223	783.782	0.0142223	513.914	0.0139592	942.134
0.0177756	98.0561	0.0177756	116.491	0.0177756	215.38	0.103569	15.0606		0.0133923	1271.6	0.014305	711.094	0.014305	485.032	0.0140391	929.879
0.0179158	91.2721	0.0179158	113.805	0.0179158	213.93	0.104028	15.1425		0.0134661	1180.31	0.0143881	644.693	0.0143881	458.305	0.0141194	917.792
0.0180572	85.1135	0.0180572	111.598	0.0180572	211.793	0.104487	14.9929		0.0135402	1095.42	0.0144716	584.405	0.0144716	433.817	0.0142002	905.872
0.0181997	79.1801	0.0181997	109.718	0.0181997	211.602	0.104947	15.006		0.0136148	1016.65	0.0145557	529.967	0.0145557	411.575	0.0142815	894.117
0.0183433	75.2414	0.0183433	108.217	0.0183433	210.139	0.105406	14.9332		0.0136898	943.691	0.0146403	481.049	0.0146403	391.519	0.0143632	882.528
0.0184881	71.8941	0.0184881	105.827	0.0184881	208.552	0.105865	14.9827		0.0137652	876.236	0.0147253	437.277	0.0147253	373.547	0.0144454	871.102
0.0186339	66.6585	0.0186339	104.288	0.0186339	206.687	0.106324	14.9941		0.013841	813.968	0.0148109	398.256	0.0148109	357.524	0.0145281	859.839
0.018781	62.7182	0.018781	102.501	0.018781	205.694	0.106784	14.877		0.0139173	756.569	0.0148969	363.584	0.0148969	343.297	0.0146113	848.736
0.0189292	59.7354	0.0189292	101.545	0.0189292	205.467	0.107243	14.8963		0.0139939	703.727	0.0149834	332.862	0.0149834	330.705	0.0146949	837.793
0.0190785	57.6768	0.0190785	100.509	0.0190785	203.911	0.107702	14.8964		0.014071	655.133	0.0150705	305.706	0.0150705	319.585	0.014779	827.008
0.0192291	54.6719	0.0192291	99.7057	0.0192291	202.535	0.108162	14.7907		0.0141485	610.49	0.015158	281.752	0.015158	309.78	0.0148636	816.379
0.0193808	53.0777	0.0193808	97.9472	0.0193808	200.815	0.108621	14.8537		0.0142264	569.512	0.0152461	260.658	0.0152461	301.141	0.0149486	805.905
0.0195337	51.9011	0.0195337	97.552	0.0195337	198.884	0.10908	14.7793		0.0143048	531.925	0.0153346	242.111	0.0153346	293.53	0.0150342	795.583
0.0196879	51.0899	0.0196879	97.5594	0.0196879	197.942	0.109539	14.8718		0.0143836	497.469	0.0154237	225.82	0.0154237	286.821	0.0151202	785.411
0.0198432	51.8206	0.0198432	97.2402	0.0198432	197.253	0.109999	14.8321		0.0144628	465.895	0.0155133	211.526	0.0155133	280.898	0.0152068	775.388
0.0199998	53.0325	0.0199998	97.4252	0.0199998	194.669	0.110458	14.6866		0.0145424	436.974	0.0156034	198.993	0.0156034	275.661	0.0152938	765.51
0.0201576	54.6157	0.0201576	96.7121	0.0201576	192.295	0.110917	14.7907		0.0146225	410.488	0.0156941	188.008	0.0156941	271.019	0.0153813	755.777
0.0203167	56.9177	0.0203167	97.239	0.0203167	190.096	0.111377	14.6715		0.0147031	386.234	0.0157853	178.385	0.0157853	266.893	0.0154694	746.185
0.020477	59.9913	0.020477	98.4674	0.020477	190.801	0.111836	14.6993		0.014784	364.022	0.015877	169.954	0.015877	263.212	0.0155579	736.732
0.0206386	64.4067	0.0206386	99.0702	0.0206386	189.841	0.112295	14.5881		0.0148655	343.678	0.0159692	162.57	0.0159692	259.916	0.015647	727.416
0.0208014	69.879	0.0208014	99.273	0.0208014	188.315	0.112754	14.6913		0.0149474	325.038	0.016062	156.099	0.016062	256.952	0.0157365	718.233
0.0209656	75.3575	0.0209656	101.645	0.0209656	187.094	0.113214	14.5795		0.0150297	307.954	0.0161553	150.428	0.0161553	254.274	0.0158266	709.181
0.021131	82.1541	0.021131	103.676	0.021131	185.128	0.113673	14.6239		0.0151125	292.285	0.0162491	145.455	0.0162491	251.842	0.0159172	700.258
0.0212977	89.2033	0.0212977	107.723	0.0212977	182.842	0.114132	14.5955		0.0151957	277.904	0.0163435	141.091	0.0163435	249.622	0.0160083	691.46
0.0214658	97.2588	0.0214658	111.744	0.0214658	181.253	0.114592	14.5972		0.0152794	264.696	0.0164384	137.257	0.0164384	247.583	0.0160999	682.785
0.0216352	107	0.0216352	116.067	0.0216352	180.452	0.115051	14.5252		0.0153635	252.552	0.0165339	133.887	0.0165339	245.7	0.016192	674.229
0.0218059	115.692	0.0218059	121.506	0.0218059	180.16	0.11551	14.4864		0.0154482	241.372	0.01663	130.92	0.01663	243.952	0.0162847	665.791
0.021978	124.321	0.021978	128.926	0.021978	179.358	0.115969	14.4358		0.0155332	231.067	0.0167266	128.303	0.0167266	242.317	0.0163779	657.465
0.0221514	135.57	0.0221514	137.637	0.0221514	177.676	0.116429	14.4361		0.0156188	221.556	0.0168238	125.99	0.0168238	240.781	0.0164716	649.25
0.0223262	144.881	0.0223262	146.832	0.0223262	178.681	0.116888	14.3858		0.0157048	212.76	0.0169215	123.943	0.0169215	239.327	0.0165659	641.143
0.0225023	154.744	0.0225023	154.905	0.0225023	180.03	0.117347	14.3239		0.0157913	204.611	0.0170198	122.125	0.0170198	237.945	0.0166607	633.14
0.0226799	164.966	0.0226799	160.505	0.0226799	180.947	0.117807	14.3576		0.0158783	197.046	0.0171187	120.505	0.0171187	236.621	0.0167561	625.238
0.0228589	174.858	0.0228589	164.264	0.0228589	181.372	0.118266	14.3788		0.0159658	190.008	0.0172181	119.058	0.0172181	235.348	0.016852	617.433
0.0230392	183.73	0.0230392	165.067	0.0230392	181.215	0.118725	14.2583		0.0160537	183.441	0.0173181	117.759	0.0173181	234.117	0.0169484	609.724
0.023221	190.937	0.023221	164.103	0.023221	181.276	0.119184	14.2237		0.0161421	177.3	0.0174187	116.587	0.0174187	232.919	0.0170454	602.105
0.0234043	199.852	0.0234043	162.909	0.0234043	180.949	0.119644	14.2006		0.016231	171.538	0.0175199	115.525	0.0175199	231.75	0.017143	594.575
0.0235889	205.091	0.0235889	160.63	0.0235889	178.123	0.120103	14.1957		0.0163204	166.114	0.0176217	114.556	0.0176217	230.602	0.0172411	587.13
0.0237751	209.164	0.0237751	160.353	0.0237751	174.899	0.120562	14.1875		0.0164103	160.992	0.0177241	113.666	0.0177241	229.47	0.0173398	579.766
0.0239627	214.859	0.0239627	162.975	0.0239627	170.271	0.121022	13.9619		0.0165007	156.136	0.017827	112.843	0.017827	228.351	0.017439	572.482
0.0241518	218.14	0.0241518	166.159	0.0241518	166.058	0.121481	14.1113		0.0165916	151.515	0.0179306	112.076	0.0179306	227.24	0.0175388	565.272
0.0243423	221.796	0.0243423	170.15	0.0243423	164.926	0.12194	14.0667		0.016683	147.098	0.0180347	111.356	0.0180347	226.134	0.0176392	558.135
0.0245344	223.545	0.0245344	175.133	0.0245344	162.19	0.122399	14.0412		0.0167748	142.859	0.0181395	110.675	0.0181395	225.028	0.0177402	551.067
0.024728	226.533	0.024728	180.929	0.024728	159.564	0.122859	13.9884		0.0168672	138.773	0.0182449	110.024	0.0182449	223.921	0.0178417	544.065
0.0249231	226.408	0.0249231	188.734	0.0249231	157.622	0.123318	13.9856		0.0169601	134.815	0.0183509	109.398	0.0183509	222.809	0.0179438	537.127
0.0251198	228.481	0.0251198	196.922	0.0251198	157.043	0.123777	13.9545		0.0170535	130.963	0.0184575	108.791	0.0184575	221.69	0.0180465	530.248
0.025318	228.806	0.025318	205.994	0.025318	157.843	0.124237	13.9128		0.0171475	127.199	0.0185647	108.199	0.0185647	220.561	0.0181498	523.427
0.0255178	229.781	0.0255178	216.044	0.0255178	156.414	0.124696	13.8128		0.0172419	123.501	0.0186725	107.618	0.0186725	219.422	0.0182537	516.661
0.0257191	230.124	0.0257191	225.199	0.0257191	157.142	0.125155	13.8297		0.0173369	119.853	0.018781	107.046	0.018781	218.269	0.0183582	509.946
0.0259221	230.73	0.0259221	230.937	0.0259221	158.363	0.125614	13.9074		0.0174324	116.239	0.0188901	106.479	0.0188901	217.101	0.0184632	503.281
0.0261266	232.265	0.0261266	233.38	0.0261266	161.131	0.126074	13.8475		0.0175284	112.645	0.0189998	105.917	0.0189998	215.917	0.0185689	496.663
0.0263328	233.699	0.0263328	228.196	0.0263328	163.712	0.126533	13.755		0.0176249	109.057	0.0191102	105.359	0.0191102	214.716	0.0186752	490.089
0.0265406	234.349	0.0265406	216.224	0.0265406	165.611	0.126992	13.7143		0.017722	105.466	0.0192212	104.806	0.0192212	213.496	0.0187821	483.556
0.02675	236.598	0.02675	197.538	0.02675	165.296	0.127452	13.8303		0.0178196	101.865	0.0193329	104.259	0.0193329	212.256	0.0188895	477.064
0.0269611	238.73	0.0269611	178.549	0.0269611	161.857	0.127911	13.7329		0.0179178	98.2458	0.0194452	103.722	0.0194452	210.997	0.0189977	470.609
0.0271738	244.344	0.0271738	163.337	0.0271738	153.212	0.12837	13.6565		0.0180164	94.6085	0.0195582	103.2	0.0195582	209.716	0.0191064	464.189
0.0273882	244.306	0.0273882	151.084	0.0273882	143.876	0.128829	13.6259		0.0181157	90.9553	0.0196718	102.697	0.0196718	208.415	0.0192157	457.804
0.0276044	248.871	0.0276044	142.421	0.0276044	136.274	0.129289	13.6173		0.0182154	87.2924	0.019786	102.222	0.019786	207.093	0.0193257	451.45
0.0278222	251.641	0.0278222	135.119	0.0278222	128.189	0.129748	13.5921		0.0183158	83.6324	0.019901	101.786	0.019901	205.75	0.0194363	445.127
0.0280417	255.279	0.0280417	129.853	0.0280417	121.946	0.130207	13.6336		0.0184167	79.9951	0.0200166	101.403	0.0200166	204.388	0.0195476	438.833
0.028263	257.207	0.028263	126.965	0.028263	116.441	0.130667	13.5375		0.0185181	76.4058	0.0201329	101.087	0.0201329	203.008	0.0196594	432.567
0.028486	262.94	0.028486	124.356	0.028486	112.214	0.131126	13.536		0.0186201	72.8987	0.0202498	100.861	0.0202498	201.61	0.019772	426.327
0.0287108	267.367	0.0287108	120.707	0.0287108	109.166	0.131585	13.5562		0.0187226	69.5171	0.0203675	100.748	0.0203675	200.199	0.0198851	420.113
0.0289373	272.047	0.0289373	118.71	0.0289373	105.716	0.132044	13.5474		0.0188258	66.3115	0.0204858	100.779	0.0204858	198.777	0.0199989	413.923
0.0291657	276.875	0.0291657	118.674	0.0291657	103.295	0.132504	13.4397		0.0189294	63.3411	0.0206048	100.988	0.0206048	197.348	0.0201134	407.757
0.0293958	282.966	0.0293958	116.383	0.0293958	101.533	0.132963	13.4538		0.0190337	60.673	0.0207245	101.416	0.0207245	195.918	0.0202285	401.615
0.0296278	288.521	0.0296278	116.031	0.0296278	100.135	0.133422	13.498		0.0191385	58.378	0.0208449	102.11	0.0208449	194.494	0.0203443	395.496
0.0298615	294.197	0.0298615	115.171	0.0298615	98.7251	0.133881	13.5223		0.0192439	56.5299	0.020966	103.121	0.020966	193.084	0.0204607	389.399
0.0300972	301.63	0.0300972	116.161	0.0300972	96.5399	0.134341	13.4693		0.0193499	55.2019	0.0210878	104.506	0.0210878	191.699	0.0205778	383.326
0.0303347	306.82	0.0303347	117.569	0.0303347	95.6725	0.1348	13.4746		0.0194565	54.4603	0.0212103	106.323	0.0212103	190.351	0.0206956	377.275
0.030574	312.544	0.030574	117.556	0.030574	95.2747	0.135259	13.4033		0.0195637	54.3608	0.0213335	108.627	0.0213335	189.055	0.0208141	371.248
0.0308153	319.934	0.0308153	118.597	0.0308153	94.4882	0.135719	13.2994		0.0196714	54.9446	0.0214574	111.465	0.0214574	187.83	0.0209332	365.244
0.0310584	324.882	0.0310584	121.106	0.0310584	94.0488	0.136178	13.4099		0.0197798	56.2316	0.021582	114.87	0.021582	186.694	0.021053	359.265
0.0313035	327.751	0.0313035	122.354	0.0313035	94.0161	0.136637	13.3093		0.0198887	58.2189	0.0217074	118.852	0.0217074	185.671	0.0211735	353.311
0.0315505	331.173	0.0315505	126.623	0.0315505	93.0109	0.137096	13.286		0.0199983	60.8802	0.0218335	123.387	0.0218335	184.782	0.0212947	347.383
0.0317995	332.912	0.0317995	129.215	0.0317995	93.9102	0.137556	13.2813		0.0201084	64.164	0.0219604	128.408	0.0219604	184.051	0.0214165	341.482
0.0320504	334.703	0.0320504	132.782	0.0320504	93.4256	0.138015	13.4094		0.0202192	67.9992	0.0220879	133.802	0.0220879	183.493	0.0215391	335.609
0.0323033	333.408	0.0323033	138.299	0.0323033	93.7743	0.138474	13.211		0.0203305	72.2994	0.0222162	139.406	0.0222162	183.12	0.0216624	329.767
0.0325582	330.924	0.0325582	143.721	0.0325582	94.1332	0.138934	13.2401		0.0204425	76.9681	0.0223453	145.017	0.0223453	182.926	0.0217864	323.955
0.0328151	327.361	0.0328151	150.238	0.0328151	95.7662	0.139393	13.2664		0.0205551	81.9083	0.0224751	150.408	0.0224751	182.889	0.0219111	318.177
0.033074	322.431	0.033074	157.451	0.033074	99.1238	0.139852	13.2631		0.0206683	87.0283	0.0226057	155.349	0.0226057	182.961	0.0220365	312.433
0.033335	313.795	0.033335	164.744	0.033335	100.38	0.140311	13.1646		0.0207821	92.2465	0.022737	159.638	0.022737	183.068	0.0221626	306.727
0.0335981	307.447	0.0335981	174.286	0.0335981	99.2454	0.140771	13.2778		0.0208966	97.4987	0.0228691	163.128	0.0228691	183.113	0.0222894	301.059
0.0338632	297.808	0.0338632	183.751	0.0338632	100.711	0.14123	13.304		0.0210117	102.738	0.0230019	165.743	0.0230019	182.982	0.022417	295.433
0.0341304	286.738	0.0341304	193.095	0.0341304	103.932	0.141689	13.3461		0.0211274	107.935	0.0231355	167.493	0.0231355	182.56	0.0225453	289.849
0.0343997	275.212	0.0343997	200.163	0.0343997	107.467	0.142149	13.2293		0.0212438	113.079	0.0232699	168.464	0.0232699	181.75	0.0226743	284.312
0.0346711	261.319	0.0346711	201.296	0.0346711	111.633	0.142608	13.2179		0.0213608	118.174	0.0234051	168.809	0.0234051	180.487	0.0228041	278.823
0.0349447	249.189	0.0349447	194.477	0.0349447	116.288	0.143067	13.1405		0.0214784	123.233	0.0235411	168.722	0.0235411	178.754	0.0229346	273.385
0.0352204	236.717	0.0352204	180.379	0.0352204	118.832	0.143526	13.1903		0.0215967	128.279	0.0236778	168.418	0.0236778	176.584	0.0230659	268
0.0354984	223.817	0.0354984	162.33	0.0354984	119.168	0.143986	13.1636		0.0217157	133.333	0.0238154	168.109	0.0238154	174.049	0.0231979	262.672
0.0357785	209.76	0.0357785	145.406	0.0357785	115.686	0.144445	13.2424		0.0218353	138.421	0.0239537	167.988	0.0239537	171.253	0.0233307	257.402
0.0360608	197.296	0.0360608	131.101	0.0360608	107.995	0.144904	13.2307		0.0219556	143.563	0.0240929	168.213	0.0240929	168.314	0.0234642	252.194
0.0363453	185.436	0.0363453	120.162	0.0363453	101.741	0.145364	13.2026		0.0220765	148.772	0.0242328	168.907	0.0242328	165.353	0.0235985	247.051
0.0366321	172.814	0.0366321	110.817	0.0366321	95.4941	0.145823	13.1968		0.0221981	154.054	0.0243736	170.146	0.0243736	162.48	0.0237336	241.976
0.0369212	161.363	0.0369212	103.313	0.0369212	90.2759	0.146282	13.2497		0.0223203	159.407	0.0245152	171.967	0.0245152	159.795	0.0238694	236.97
0.0372125	150.233	0.0372125	97.0481	0.0372125	85.641	0.146741	13.1702		0.0224433	164.818	0.0246576	174.362	0.0246576	157.386	0.024006	232.038
0.0375062	140.145	0.0375062	91.5952	0.0375062	81.651	0.147201	13.197		0.0225669	170.267	0.0248008	177.285	0.0248008	155.33	0.0241434	227.181
0.0378021	129.973	0.0378021	86.3348	0.0378021	77.4592	0.14766	13.2459		0.0226912	175.724	0.0249449	180.653	0.0249449	153.695	0.0242816	222.404
0.0381004	120.668	0.0381004	82.0605	0.0381004	74.5814	0.148119	13.164		0.0228162	181.152	0.0250898	184.35	0.0250898	152.545	0.0244206	217.707
0.038401	112.942	0.038401	77.8062	0.038401	72.5355	0.148579	13.2491		0.0229418	186.508	0.0252356	188.232	0.0252356	151.935	0.0245603	213.095
0.038704	104.159	0.038704	74.3224	0.038704	69.694	0.149038	13.1583		0.0230682	191.744	0.0253822	192.129	0.0253822	151.915	0.0247009	208.569
0.0390095	96.3061	0.0390095	69.4632	0.0390095	66.9038	0.149497	13.1627		0.0231952	196.812	0.0255296	195.859	0.0255296	152.513	0.0248423	204.133
0.0393173	89.6501	0.0393173	64.6697	0.0393173	64.4099	0.149956	13.0769		0.023323	201.659	0.0256779	199.23	0.0256779	153.727	0.0249845	199.787
0.0396275	82.9806	0.0396275	60.7163	0.0396275	62.2963	0.150416	13.0895		0.0234515	206.238	0.0258271	202.057	0.0258271	155.506	0.0251274	195.536
0.0399402	76.8383	0.0399402	55.3758	0.0399402	60.0676	0.150875	13.1764		0.0235806	210.501	0.0259771	204.165	0.0259771	157.725	0.0252713	191.381
0.0402554	70.2784	0.0402554	49.9553	0.0402554	58.1723	0.151334	13.1701		0.0237105	214.406	0.026128	205.407	0.026128	160.17	0.0254159	187.323
0.040573	64.8304	0.040573	45.6903	0.040573	55.051	0.151794	13.1889		0.0238411	217.919	0.0262798	205.666	0.0262798	162.531	0.0255614	183.365
0.0408932	59.6007	0.0408932	42.2385	0.0408932	52.5987	0.152253	13.157		0.0239724	221.011	0.0264325	204.871	0.0264325	164.422	0.0257077	179.509
0.0412158	54.7452	0.0412158	39.2995	0.0412158	50.5055	0.152712	13.0371		0.0241044	223.662	0.026586	202.994	0.026586	165.436	0.0258548	175.755
0.0415411	49.5232	0.0415411	36.8527	0.0415411	48.3142	0.153171	13.1028		0.0242372	225.862	0.0267405	200.055	0.0267405	165.218	0.0260028	172.106
0.0418689	45.2683	0.0418689	34.6865	0.0418689	46.1251	0.153631	13.1336		0.0243707	227.61	0.0268958	196.117	0.0268958	163.553	0.0261516	168.563
0.0421992	40.9225	0.0421992	32.7778	0.0421992	44.4463	0.15409	13.1038		0.0245049	228.914	0.027052	191.282	0.027052	160.414	0.0263013	165.125
0.0425322	36.9085	0.0425322	30.9842	0.0425322	42.7672	0.154549	13.1911		0.0246399	229.792	0.0272092	185.683	0.0272092	155.974	0.0264518	161.795
0.0428678	33.2871	0.0428678	29.6732	0.0428678	41.6395	0.155009	13.1428		0.0247756	230.27	0.0273673	179.472	0.0273673	150.552	0.0266032	158.572
0.0432061	29.941	0.0432061	28.4601	0.0432061	40.8018	0.155468	13.0962		0.0249121	230.382	0.0275262	172.815	0.0275262	144.539	0.0267554	155.456
0.043547	26.9852	0.043547	27.146	0.043547	39.7181	0.155927	13.1496		0.0250493	230.169	0.0276861	165.875	0.0276861	138.314	0.0269086	152.449
0.0438906	24.3178	0.0438906	26.1307	0.0438906	38.2775	0.156386	13.0598		0.0251872	229.68	0.027847	158.814	0.027847	132.191	0.0270626	149.548
0.044237	22.1751	0.044237	25.0892	0.044237	37.9195	0.156846	13.1505		0.025326	228.965	0.0280087	151.78	0.0280087	126.395	0.0272175	146.755
0.044586	20.5174	0.044586	24.5485	0.044586	37.2925	0.157305	13.1118		0.0254654	228.082	0.0281714	144.903	0.0281714	121.06	0.0273733	144.068
0.0449378	19.1306	0.0449378	23.7138	0.0449378	36.4737	0.157764	13.1288		0.0256057	227.088	0.0283351	138.297	0.0283351	116.247	0.0275299	141.486
0.0452924	18.096	0.0452924	23.1716	0.0452924	36.0364	0.158224	13.064		0.0257467	226.045	0.0284997	132.057	0.0284997	111.965	0.0276875	139.008
0.0456498	17.4521	0.0456498	23.095	0.0456498	35.515	0.158683	13.1401		0.0258885	225.011	0.0286653	126.258	0.0286653	108.187	0.0278459	136.632
0.04601	17.3127	0.04601	22.7599	0.04601	35.2871	0.159142	13.048		0.0260311	224.047	0.0288318	120.959	0.0288318	104.872	0.0280053	134.357
0.0463731	17.4425	0.0463731	22.9744	0.0463731	34.8486	0.159601	13.0531		0.0261745	223.213	0.0289993	116.205	0.0289993	101.968	0.0281656	132.181
0.046739	18.018	0.046739	23.4027	0.046739	34.7697	0.160061	13.0719		0.0263187	222.563	0.0291677	112.028	0.0291677	99.4246	0.0283268	130.1
0.0471078	18.8113	0.0471078	23.8886	0.0471078	34.9571	0.16052	13.0931		0.0264636	222.152	0.0293372	108.449	0.0293372	97.1954	0.0284889	128.114
0.0474795	20.0998	0.0474795	24.446	0.0474795	34.8986	0.160979	13.0026		0.0266094	222.029	0.0295076	105.483	0.0295076	95.238	0.028652	126.218
0.0478542	21.2924	0.0478542	25.0291	0.0478542	35.1703	0.161439	13.1045		0.0267559	222.239	0.029679	103.14	0.029679	93.5163	0.028816	124.41
0.0482318	22.6784	0.0482318	25.8395	0.0482318	35.2868	0.161898	13.1091		0.0269033	222.823	0.0298514	101.427	0.0298514	91.9999	0.0289809	122.687
0.0486124	24.5643	0.0486124	26.5121	0.0486124	35.2717	0.162357	13.2585		0.0270515	223.817	0.0300248	100.346	0.0300248	90.6633	0.0291468	121.046
0.0489959	26.3817	0.0489959	27.2835	0.0489959	35.6438	0.162816	13.0858		0.0272005	225.249	0.0301992	99.9035	0.0301992	89.486	0.0293136	119.482
0.0493826	28.4811	0.0493826	27.9167	0.0493826	35.5557	0.163276	13.0946		0.0273503	227.141	0.0303747	100.102	0.0303747	88.4514	0.0294813	117.992
0.0497722	30.4872	0.0497722	28.7289	0.0497722	35.7184	0.163735	13.0689		0.0275009	229.509	0.0305511	100.947	0.0305511	87.5464	0.0296501	116.571
0.050165	32.6826	0.050165	29.3915	0.050165	35.394	0.164194	13.0534		0.0276524	232.361	0.0307286	102.443	0.0307286	86.7615	0.0298198	115.217
0.0505608	34.7419	0.0505608	30.1209	0.0505608	35.2552	0.164654	13.0829		0.0278047	235.694	0.0309071	104.599	0.0309071	86.0895	0.0299904	113.923
0.0509598	37.0664	0.0509598	30.659	0.0509598	34.9249	0.165113	13.1394		0.0279578	239.5	0.0310867	107.418	0.0310867	85.5264	0.0301621	112.687
0.0513619	39.6235	0.0513619	31.2987	0.0513619	34.9408	0.165572	13.1173		0.0281118	243.759	0.0312672	110.906	0.0312672	85.0708	0.0303347	111.503
0.0517672	42.0944	0.0517672	32.2633	0.0517672	34.639	0.166031	13.0833		0.0282667	248.441	0.0314489	115.061	0.0314489	84.7242	0.0305083	110.367
0.0521757	44.1381	0.0521757	32.9784	0.0521757	34.5155	0.166491	13.007		0.0284224	253.506	0.0316316	119.876	0.0316316	84.4911	0.0306829	109.275
0.0525874	46.5616	0.0525874	34.0062	0.0525874	34.3829	0.16695	12.9726		0.0285789	258.905	0.0318153	125.332	0.0318153	84.38	0.0308586	108.22
0.0530023	48.7858	0.0530023	34.429	0.0530023	34.2319	0.167409	13.1313		0.0287363	264.576	0.0320001	131.393	0.0320001	84.4035	0.0310352	107.2
0.0534205	51.2303	0.0534205	34.5096	0.0534205	34.0863	0.167869	13.2022		0.0288946	270.452	0.032186	138.003	0.032186	84.5793	0.0312128	106.208
0.0538421	53.309	0.0538421	34.8549	0.0538421	33.8556	0.168328	13.1534		0.0290537	276.452	0.032373	145.076	0.032373	84.9318	0.0313914	105.241
0.0542669	55.1424	0.0542669	35.5652	0.0542669	33.2982	0.168787	13.0509		0.0292137	282.493	0.0325611	152.492	0.0325611	85.493	0.0315711	104.294
0.0546951	56.8907	0.0546951	35.867	0.0546951	32.4116	0.169246	13.1679		0.0293746	288.486	0.0327502	160.092	0.0327502	86.3047	0.0317518	103.361
0.0551267	58.1467	0.0551267	36.6807	0.0551267	32.1236	0.169706	13.1003		0.0295364	294.336	0.0329405	167.673	0.0329405	87.4195	0.0319335	102.44
0.0555617	59.1469	0.0555617	37.3433	0.0555617	31.6915	0.170165	13.2034		0.0296991	299.955	0.0331318	174.988	0.0331318	88.9024	0.0321163	101.524
0.0560001	60.1724	0.0560001	38.3431	0.0560001	31.2626	0.170624	13.1408		0.0298627	305.254	0.0333243	181.751	0.0333243	90.8309	0.0323001	100.61
0.056442	60.6531	0.056442	39.0426	0.056442	31.3004	0.171084	13.1247		0.0300272	310.153	0.0335179	187.652	0.0335179	93.2914	0.032485	99.6948
0.0568874	60.5879	0.0568874	39.7918	0.0568874	30.9876	0.171543	13.1438		0.0301926	314.582	0.0337126	192.376	0.0337126	96.3704	0.0326709	98.7732
0.0573363	60.6414	0.0573363	40.5575	0.0573363	30.7563	0.172002	13.1824		0.0303588	318.487	0.0339084	195.624	0.0339084	100.135	0.0328579	97.842
0.0577887	60.0725	0.0577887	40.709	0.0577887	30.9483	0.172461	13.185		0.0305261	321.828	0.0341054	197.155	0.0341054	104.6	0.0330459	96.8978
0.0582447	58.704	0.0582447	39.872	0.0582447	30.9786	0.172921	13.1019		0.0306942	324.582	0.0343035	196.806	0.0343035	109.672	0.0332351	95.9372
0.0587043	57.8884	0.0587043	38.9798	0.0587043	30.808	0.17338	13.1869		0.0308632	326.746	0.0345028	194.525	0.0345028	115.08	0.0334253	94.9575
0.0591675	56.101	0.0591675	38.3765	0.0591675	30.4087	0.173839	13.185		0.0310332	328.332	0.0347032	190.383	0.0347032	120.319	0.0336166	93.9559
0.0596344	54.9883	0.0596344	37.7572	0.0596344	30.0003	0.174299	13.2628		0.0312042	329.37	0.0349048	184.57	0.0349048	124.646	0.033809	92.9302
0.0601049	53.5011	0.0601049	36.7588	0.0601049	29.2395	0.174758	13.1938		0.031376	329.899	0.0351076	177.382	0.0351076	127.193	0.0340025	91.8782
0.0605792	51.1592	0.0605792	35.29	0.0605792	28.8121	0.175217	13.1948		0.0315488	329.968	0.0353115	169.184	0.0353115	127.229	0.0341971	90.7982
0.0610572	49.3695	0.0610572	33.688	0.0610572	28.4672	0.175676	13.0927		0.0317226	329.628	0.0355167	160.376	0.0355167	124.455	0.0343928	89.6889
0.061539	47.1701	0.061539	32.2653	0.061539	27.6881	0.176136	13.1799		0.0318973	328.93	0.035723	151.353	0.035723	119.184	0.0345897	88.5493
0.0620246	44.9993	0.0620246	30.7059	0.0620246	26.9306	0.176595	13.2138		0.032073	327.914	0.0359305	142.465	0.0359305	112.232	0.0347876	87.3786
0.062514	42.9094	0.062514	29.3056	0.062514	26.3373	0.177054	13.2052		0.0322497	326.612	0.0361392	134.002	0.0361392	104.609	0.0349867	86.1765
0.0630073	40.92	0.0630073	27.8598	0.0630073	25.5214	0.177514	13.1559		0.0324273	325.039	0.0363492	126.173	0.0363492	97.1907	0.035187	84.9431
0.0635045	38.8384	0.0635045	26.8764	0.0635045	25.0761	0.177973	13.285		0.0326059	323.191	0.0365603	119.106	0.0365603	90.5431	0.0353884	83.6786
0.0640056	36.841	0.0640056	25.6057	0.0640056	24.1834	0.178432	13.238		0.0327855	321.046	0.0367727	112.852	0.0367727	84.9139	0.0355909	82.3839
0.0645106	34.3773	0.0645106	24.5644	0.0645106	23.746	0.178891	13.2497		0.032966	318.563	0.0369863	107.393	0.0369863	80.3228	0.0357946	81.06
0.0650197	32.1359	0.0650197	23.6925	0.0650197	23.182	0.179351	13.2141		0.0331476	315.685	0.0372012	102.656	0.0372012	76.6657	0.0359995	79.7084
0.0655327	30.4146	0.0655327	22.7624	0.0655327	22.5616	0.17981	13.1959		0.0333302	312.342	0.0374173	98.5248	0.0374173	73.7944	0.0362055	78.3307
0.0660498	28.5027	0.0660498	21.8598	0.0660498	22.082	0.180269	13.2697		0.0335138	308.458	0.0376347	94.8507	0.0376347	71.5628	0.0364127	76.929
0.066571	26.5065	0.066571	20.9424	0.066571	21.7605	0.180729	13.1387		0.0336983	303.957	0.0378533	91.469	0.0378533	69.8485	0.0366211	75.5057
0.0670963	24.6695	0.0670963	20.1478	0.0670963	21.3771	0.181188	13.2262		0.0338839	298.769	0.0380732	88.2126	0.0380732	68.5573	0.0368307	74.0634
0.0676258	22.7903	0.0676258	19.4485	0.0676258	20.9212	0.181647	13.2123		0.0340706	292.839	0.0382943	84.9265	0.0382943	67.62	0.0370415	72.6051
0.0681594	21.1048	0.0681594	18.7886	0.0681594	20.569	0.182106	13.167		0.0342582	286.133	0.0385168	81.4842	0.0385168	66.9823	0.0372535	71.1338
0.0686972	19.7686	0.0686972	18.0605	0.0686972	20.216	0.182566	13.2545		0.0344469	278.646	0.0387406	77.8009	0.0387406	66.5907	0.0374667	69.653
0.0692393	18.4055	0.0692393	17.4672	0.0692393	19.8148	0.183025	13.0807		0.0346366	270.399	0.0389656	73.8437	0.0389656	66.373	0.0376812	68.1661
0.0697856	17.3544	0.0697856	16.9459	0.0697856	19.5683	0.183484	13.297		0.0348274	261.45	0.039192	69.6338	0.039192	66.2168	0.0378968	66.677
0.0703363	16.4054	0.0703363	16.4223	0.0703363	19.2577	0.183944	13.2311		0.0350192	251.885	0.0394196	65.2416	0.0394196	65.9536	0.0381137	65.1895
0.0708913	15.7783	0.0708913	16.0641	0.0708913	19.0779	0.184403	13.2391		0.0352121	241.817	0.0396486	60.7728	0.0396486	65.3692	0.0383319	63.7076
0.0714507	15.0845	0.0714507	15.8589	0.0714507	18.9225	0.184862	13.2557		0.035406	231.383	0.0398789	56.3505	0.0398789	64.2587	0.0385513	62.2352
0.0720145	14.6161	0.0720145	15.6038	0.0720145	18.6872	0.185321	13.199		0.0356011	220.733	0.0401106	52.0951	0.0401106	62.5197	0.0387719	60.7765
0.0725827	14.4009	0.0725827	15.372	0.0725827	18.5482	0.185781	13.2372		0.0357971	210.025	0.0403436	48.1085	0.0403436	60.2259	0.0389938	59.3356
0.0731554	14.2954	0.0731554	15.2961	0.0731554	18.335	0.18624	13.1901		0.0359943	199.413	0.040578	44.4633	0.040578	57.6126	0.039217	57.9164
0.0737327	14.2595	0.0737327	15.2441	0.0737327	18.2012	0.186699	13.2668		0.0361925	189.042	0.0408137	41.1995	0.0408137	54.9698	0.0394414	56.5231
0.0743145	14.4466	0.0743145	15.36	0.0743145	18.0588	0.187159	13.2611		0.0363919	179.042	0.0410508	38.3262	0.0410508	52.5251	0.0396672	55.1595
0.0749009	14.6366	0.0749009	15.4391	0.0749009	18.1144	0.187618	13.3262		0.0365923	169.521	0.0412893	35.8281	0.0412893	50.3913	0.0398942	53.8294
0.0754919	14.9588	0.0754919	15.5757	0.0754919	17.8919	0.188077	13.2834		0.0367939	160.562	0.0415291	33.6724	0.0415291	48.5822	0.0401225	52.5364
0.0760876	15.5081	0.0760876	15.6744	0.0760876	18.0608	0.188536	13.2444		0.0369965	152.22	0.0417704	31.8166	0.0417704	47.0573	0.0403522	51.284
0.076688	15.8559	0.076688	15.8017	0.076688	18.2397	0.188996	13.2074		0.0372003	144.527	0.042013	30.214	0.042013	45.7589	0.0405831	50.0752
0.0772931	16.4089	0.0772931	16.0698	0.0772931	17.8504	0.189455	13.2962		0.0374052	137.485	0.0422571	28.8194	0.0422571	44.6333	0.0408154	48.913
0.077903	16.9435	0.077903	16.2637	0.077903	17.7975	0.189914	13.2775		0.0376112	131.076	0.0425026	27.5917	0.0425026	43.6385	0.041049	47.8001
0.0785177	17.5733	0.0785177	16.5344	0.0785177	17.7662	0.190374	13.2871		0.0378184	125.26	0.0427495	26.4973	0.0427495	42.7442	0.0412839	46.7389
0.0791373	18.1313	0.0791373	16.7704	0.0791373	17.7445	0.190833	13.2745		0.0380266	119.977	0.0429978	25.5111	0.0429978	41.9301	0.0415202	45.7312
0.0797618	18.7198	0.0797618	17.0507	0.0797618	17.8054	0.191292	13.4869		0.0382361	115.156	0.0432476	24.6185	0.0432476	41.1827	0.0417578	44.7788
0.0803911	19.1766	0.0803911	17.1946	0.0803911	17.8403	0.191751	13.283		0.0384467	110.712	0.0434988	23.8161	0.0434988	40.4934	0.0419968	43.8829
0.0810255	19.7444	0.0810255	17.3271	0.0810255	17.8486	0.192211	13.3588		0.0386584	106.555	0.0437515	23.1121	0.0437515	39.8569	0.0422372	43.0444
0.0816648	19.9851	0.0816648	17.4595	0.0816648	17.8591	0.19267	13.2784		0.0388714	102.591	0.0440057	22.5249	0.0440057	39.2699	0.0424789	42.2637
0.0823092	20.4172	0.0823092	17.6669	0.0823092	17.7668	0.193129	13.3764		0.0390855	98.7239	0.0442613	22.0803	0.0442613	38.7312	0.0427221	41.541
0.0829587	20.5236	0.0829587	17.6656	0.0829587	17.8312	0.193589	13.3524		0.0393007	94.8638	0.0445184	21.8061	0.0445184	38.2413	0.0429666	40.8758
0.0836133	20.627	0.0836133	17.6751	0.0836133	17.8047	0.194048	13.4015		0.0395172	90.9283	0.044777	21.7244	0.044777	37.8041	0.0432125	40.2675
0.0842731	20.7078	0.0842731	17.655	0.0842731	17.6669	0.194507	13.3645		0.0397348	86.8475	0.0450371	21.8448	0.0450371	37.427	0.0434598	39.7147
0.0849381	20.7221	0.0849381	17.5939	0.0849381	17.6316	0.194966	13.3969		0.0399537	82.5684	0.0452988	22.158	0.0452988	37.1227	0.0437085	39.2159
0.0856083	20.5718	0.0856083	17.5096	0.0856083	17.4789	0.195426	13.3856		0.0401738	78.0587	0.0455619	22.6346	0.0455619	36.907	0.0439587	38.7692
0.0862838	20.5062	0.0862838	17.2765	0.0862838	17.3416	0.195885	13.3981		0.040395	73.31	0.0458266	23.2288	0.0458266	36.792	0.0442103	38.3721
0.0869646	20.2689	0.0869646	17.2368	0.0869646	17.267	0.196344	13.3324		0.0406175	68.3398	0.0460928	23.8865	0.0460928	36.7731	0.0444633	38.0218
0.0876509	20.1391	0.0876509	17.0269	0.0876509	17.1172	0.196804	13.447		0.0408412	63.1915	0.0463606	24.5549	0.0463606	36.8208	0.0447178	37.7154
0.0883425	19.7492	0.0883425	16.8259	0.0883425	17.0331	0.197263	13.3252		0.0410662	57.9328	0.0466299	25.1909	0.0466299	36.8912	0.0449737	37.4493
0.0890396	19.3616	0.0890396	16.7245	0.0890396	16.8746	0.197722	13.2414		0.0412923	52.6513	0.0469008	25.7662	0.0469008	36.9549	0.0452311	37.22
0.0897422	18.9264	0.0897422	16.4844	0.0897422	16.6105	0.198181	13.2153		0.0415198	47.4487	0.0471732	26.2679	0.0471732	37.017	0.04549	37.0235
0.0904503	18.5746	0.0904503	16.2939	0.0904503	16.51	0.198641	13.3141		0.0417485	42.4321	0.0474472	26.6974	0.0474472	37.1049	0.0457504	36.8555
0.091164	18.1301	0.091164	16.0739	0.091164	16.478	0.1991	13.235		0.0419784	37.7059	0.0477229	27.0661	0.0477229	37.2316	0.0460122	36.7119
0.0918834	17.725	0.0918834	15.8759	0.0918834	16.3203	0.199559	13.4476		0.0422096	33.3634	0.0480001	27.3927	0.0480001	37.3634	0.0462756	36.5881
0.0926084	17.2686	0.0926084	15.6295	0.0926084	16.1918	0.200018	13.3923		0.0424421	29.4792	0.0482789	27.6994	0.0482789	37.4225	0.0465404	36.4796
0.0933392	16.8049	0.0933392	15.4332	0.0933392	16.0587	0.200478	13.4072		0.0426758	26.1045	0.0485594	28.0106	0.0485594	37.3344	0.0468068	36.3818
0.0940757	16.4965	0.0940757	15.144	0.0940757	15.9901	0.200937	13.2382		0.0429109	23.2648	0.0488415	28.3513	0.0488415	37.0812	0.0470747	36.2901
0.094818	16.1051	0.094818	15.046	0.094818	15.88	0.201396	13.3476		0.0431472	20.9602	0.0491252	28.7462	0.0491252	36.7084	0.0473441	36.1999
0.0955662	15.679	0.0955662	14.885	0.0955662	15.7742	0.201856	13.4429		0.0433849	19.1682	0.0494106	29.2191	0.0494106	36.2849	0.0476151	36.107
0.0963203	15.4037	0.0963203	14.7025	0.0963203	15.6184	0.202315	13.3554		0.0436238	17.8481	0.0496976	29.7917	0.0496976	35.8656	0.0478876	36.007
0.0970803	15.2855	0.0970803	14.6089	0.0970803	15.5513	0.202774	13.2733		0.0438641	16.9464	0.0499863	30.4808	0.0499863	35.4795	0.0481617	35.8958
0.0978464	15.1354	0.0978464	14.5216	0.0978464	15.5722	0.203234	13.313		0.0441057	16.4023	0.0502767	31.2944	0.0502767	35.1367	0.0484373	35.7696
0.0986184	14.8944	0.0986184	14.4098	0.0986184	15.44	0.203693	13.2602		0.0443486	16.153	0.0505688	32.2266	0.0505688	34.8389	0.0487145	35.625
0.0993966	14.883	0.0993966	14.3946	0.0993966	15.3834	0.204152	13.4128		0.0445929	16.1372	0.0508625	33.2515	0.0508625	34.5877	0.0489933	35.4588
0.100181	14.8723	0.100181	14.3086	0.100181	15.3204	0.204611	13.2318		0.0448385	16.299	0.051158	34.3183	0.051158	34.39	0.0492737	35.268
0.100971	14.844	0.100971	14.292	0.100971	15.1969	0.205071	13.3237		0.0450855	16.5892	0.0514552	35.3514	0.0514552	34.262	0.0495557	35.0505
0.101768	14.925	0.101768	14.2787	0.101768	15.1749	0.20553	13.3492		0.0453338	16.9671	0.0517541	36.2588	0.0517541	34.2303	0.0498394	34.8042
0.102571	14.9971	0.102571	14.3587	0.102571	15.0428	0.205989	13.2301		0.0455835	17.4002	0.0520547	36.9479	0.0520547	34.3296	0.0501246	34.5277
0.103381	15.178	0.103381	14.2811	0.103381	15.1035	0.206448	13.2556		0.0458345	17.8641	0.0523571	37.3491	0.0523571	34.5891	0.0504115	34.2199
0.104196	15.2716	0.104196	14.3476	0.104196	14.9699	0.206908	13.2872		0.046087	18.3422	0.0526613	37.4361	0.0526613	34.9966	0.0507	33.8805
0.105018	15.4974	0.105018	14.4274	0.105018	14.9882	0.207367	13.1629		0.0463408	18.8245	0.0529672	37.2361	0.0529672	35.444	0.0509902	33.5096
0.105847	15.6626	0.105847	14.4777	0.105847	14.9228	0.207826	13.1999		0.0465961	19.307	0.0532749	36.8252	0.0532749	35.6994	0.051282	33.1076
0.106682	15.8594	0.106682	14.5532	0.106682	14.9017	0.208286	13.2211		0.0468527	19.7908	0.0535844	36.311	0.0535844	35.4974	0.0515755	32.6757
0.107524	16.0848	0.107524	14.6431	0.107524	14.8804	0.208745	13.2105		0.0471107	20.2812	0.0538956	35.8104	0.0538956	34.736	0.0518707	32.2154
0.108373	16.3128	0.108373	14.6616	0.108373	14.8633	0.209204	13.2042		0.0473702	20.7875	0.0542087	35.429	0.0542087	33.5718	0.0521676	31.7289
0.109228	16.484	0.109228	14.7634	0.109228	14.7822	0.209663	13.1544		0.0476311	21.3217	0.0545236	35.2472	0.0545236	32.287	0.0524662	31.2187
0.11009	16.6422	0.11009	14.7734	0.11009	14.7879	0.210123	13.2211		0.0478935	21.899	0.0548404	35.3111	0.0548404	31.1057	0.0527665	30.6878
0.110958	16.774	0.110958	14.8321	0.110958	14.7575	0.210582	13.0946		0.0481573	22.5365	0.055159	35.6277	0.055159	30.1354	0.0530685	30.1394
0.111834	16.8715	0.111834	14.8595	0.111834	14.6889	0.211041	13.4376		0.0484225	23.2532	0.0554794	36.1627	0.0554794	29.4071	0.0533722	29.5774
0.112716	17.0533	0.112716	14.8248	0.112716	14.6215	0.211501	13.1237		0.0486892	24.0698	0.0558017	36.842	0.0558017	28.9295	0.0536777	29.0055
0.113606	17.2265	0.113606	14.8855	0.113606	14.6563	0.21196	13.1493		0.0489574	25.0072	0.0561258	37.5622	0.0561258	28.7228	0.0539849	28.4281
0.114502	17.2414	0.114502	14.8686	0.114502	14.5662	0.212419	13.0605		0.049227	26.0866	0.0564519	38.211	0.0564519	28.8323	0.0542938	27.8495
0.115406	17.2465	0.115406	14.8833	0.115406	14.4677	0.212878	13.0452		0.0494981	27.3274	0.0567798	38.6965	0.0567798	29.3228	0.0546046	27.274
0.116316	17.3313	0.116316	14.8225	0.116316	14.4277	0.213338	12.9064		0.0497708	28.7463	0.0571096	38.975	0.0571096	30.2413	0.0549171	26.7062
0.117234	17.2501	0.117234	14.8314	0.117234	14.4404	0.213797	13.0755		0.0500449	30.3547	0.0574414	39.0613	0.0574414	31.5239	0.0552314	26.1505
0.118159	17.2661	0.118159	14.7393	0.118159	14.26	0.214256	13.0489		0.0503205	32.1563	0.0577751	39.0124	0.0577751	32.8557	0.0555475	25.6111
0.119092	17.024	0.119092	14.7037	0.119092	14.2196	0.214716	12.7664		0.0505977	34.1442	0.0581107	38.8896	0.0581107	33.6445	0.0558654	25.0922
0.120031	16.9561	0.120031	14.6523	0.120031	14.1145	0.215175	12.7718		0.0508764	36.2982	0.0584483	38.7164	0.0584483	33.359	0.0561852	24.5974
0.120978	16.8831	0.120978	14.4996	0.120978	14.0524	0.215634	12.7867		0.0511566	38.5821	0.0587878	38.4538	0.0587878	32.0563	0.0565068	24.1304
0.121933	16.6934	0.121933	14.4489	0.121933	13.9442	0.216093	12.4942		0.0514383	40.9431	0.0591293	38.009	0.0591293	30.3949	0.0568302	23.6942
0.122895	16.4581	0.122895	14.3132	0.122895	13.914	0.216553	12.6847		0.0517216	43.3122	0.0594728	37.2746	0.0594728	29.0864	0.0571554	23.2913
0.123865	16.2534	0.123865	14.2675	0.123865	13.8653	0.217012	12.7045		0.0520065	45.6077	0.0598183	36.1856	0.0598183	28.51	0.0574825	22.924
0.124842	16.2291	0.124842	14.0943	0.124842	13.8625	0.217471	12.4829		0.052293	47.7422	0.0601658	34.7625	0.0601658	28.7056	0.0578115	22.5936
0.125827	15.8414	0.125827	14.0213	0.125827	13.7628	0.217931	12.642		0.052581	49.6313	0.0605153	33.1188	0.0605153	29.4323	0.0581424	22.3013
0.12682	17.1949	0.12682	13.9778	0.12682	13.6799	0.21839	12.384		0.0528706	51.2045	0.0608668	31.4272	0.0608668	30.1485	0.0584752	22.0474
0.127821	15.9568	0.127821	13.8053	0.127821	13.5356	0.218849	12.4584		0.0531618	52.4154	0.0612204	29.8664	0.0612204	30.1475	0.0588099	21.8315
0.12883	15.2291	0.12883	13.739	0.12883	13.461	0.219308	12.4025		0.0534546	53.2496	0.0615761	28.5747	0.0615761	29.0651	0.0591464	21.6529
0.129846	14.9717	0.129846	13.6021	0.129846	13.3816	0.219768	12.4427		0.053749	53.7282	0.0619338	27.6278	0.0619338	27.2574	0.059485	21.5099
0.130871	14.8035	0.130871	13.4905	0.130871	13.3952	0.220227	12.3654		0.054045	53.9062	0.0622936	27.0391	0.0622936	25.4195	0.0598254	21.4006
0.131903	14.5666	0.131903	13.3894	0.131903	13.3209	0.220686	12.2275		0.0543427	53.8657	0.0626554	26.7708	0.0626554	23.9923	0.0601678	21.3222
0.132944	14.3997	0.132944	13.3231	0.132944	13.2623	0.221146	12.3228		0.054642	53.7066	0.0630194	26.7465	0.0630194	23.0524	0.0605122	21.2716
0.133993	14.1878	0.133993	13.2306	0.133993	13.164	0.221605	12.058		0.054943	53.5353	0.0633855	26.8615	0.0633855	22.5013	0.0608585	21.2453
0.135051	14.1839	0.135051	13.1902	0.135051	13.1806	0.222064	12.0341		0.0552456	53.4534	0.0637537	26.9914	0.0637537	22.2182	0.0612068	21.2393
0.136116	13.9583	0.136116	13.0783	0.136116	13.0933	0.222523	11.9744		0.0555499	53.549	0.0641241	27.0064	0.0641241	22.114	0.0615571	21.2492
0.13719	13.7953	0.13719	13.0237	0.13719	13.0861	0.222983	11.826		0.0558558	53.8895	0.0644966	26.7931	0.0644966	22.1351	0.0619094	21.2707
0.138273	13.6839	0.138273	13.0157	0.138273	13.0698	0.223442	11.6569		0.0561635	54.5168	0.0648712	26.2847	0.0648712	22.2533	0.0622638	21.2991
0.139364	13.5141	0.139364	12.9722	0.139364	13.1048	0.223901	11.626		0.0564728	55.4444	0.0652481	25.4835	0.0652481	22.4498	0.0626201	21.3299
0.140464	13.5037	0.140464	13.0002	0.140464	13.0449	0.224361	11.9535		0.0567838	56.6545	0.0656271	24.4595	0.0656271	22.6923	0.0629785	21.3585
0.141572	13.3447	0.141572	12.9217	0.141572	12.9552	0.22482	11.6269		0.0570966	58.0971	0.0660083	23.3205	0.0660083	22.8994	0.063339	21.3806
0.142689	13.3643	0.142689	12.9839	0.142689	13.0925	0.225279	11.4822		0.0574111	59.6887	0.0663918	22.1687	0.0663918	22.9201	0.0637015	21.392
0.143815	13.1845	0.143815	12.8249	0.143815	12.9445	0.225738	11.3477		0.0577273	61.3133	0.0667775	21.0723	0.0667775	22.6076	0.0640661	21.3891
0.14495	13.2549	0.14495	12.8088	0.14495	12.8651	0.226198	11.5353		0.0580452	62.8254	0.0671654	20.0651	0.0671654	21.9957	0.0644327	21.3685
0.146094	13.1824	0.146094	12.779	0.146094	12.8737	0.226657	11.7303		0.0583649	64.0569	0.0675556	19.1642	0.0675556	21.3137	0.0648015	21.3276
0.147246	13.2263	0.147246	12.8626	0.147246	12.7389	0.227116	12.1788		0.0586864	64.8298	0.067948	18.3848	0.067948	20.7534	0.0651724	21.2641
0.148408	13.3287	0.148408	12.8459	0.148408	13.027	0.227576	12.3669		0.0590096	64.9748	0.0683427	17.7405	0.0683427	20.3442	0.0655454	21.1764
0.149579	13.3185	0.149579	12.8605	0.149579	12.9538	0.228035	11.4742		0.0593346	64.3541	0.0687397	17.2339	0.0687397	20.0321	0.0659205	21.0637
0.15076	13.2571	0.15076	12.9977	0.15076	12.9569	0.228494	11.5714		0.0596614	62.8852	0.0691391	16.8501	0.0691391	19.7638	0.0662978	20.9258
0.151949	13.2033	0.151949	12.7703	0.151949	12.8685	0.228953	11.954		0.05999	60.5591	0.0695407	16.5602	0.0695407	19.5088	0.0666773	20.7632
0.153148	13.3178	0.153148	12.7722	0.153148	12.7279	0.229413	11.9429		0.0603204	57.4484	0.0699447	16.3312	0.0699447	19.2541	0.0670589	20.5769
0.154357	13.4255	0.154357	12.9226	0.154357	12.8887				0.0606527	53.7006	0.070351	16.1353	0.070351	18.9961	0.0674427	20.3688
0.155575	13.4962	0.155575	12.4976	0.155575	12.6125				0.0609867	49.5166	0.0707597	15.9534	0.0707597	18.7358	0.0678287	20.1413
0.156802	13.1603	0.156802	12.7875	0.156802	12.5038				0.0613226	45.1219	0.0711707	15.7756	0.0711707	18.4761	0.0682169	19.8972
0.15804	13.4472	0.15804	12.7035	0.15804	12.392				0.0616604	40.7347	0.0715842	15.5987	0.0715842	18.2205	0.0686073	19.6399
									0.062	36.541	0.072	15.4238	0.072	17.9728	0.069	19.3729

## Sheet: Figure2c Time Dep
	RAW DATA						FITTED RESULT												PARAMETER RESULTS
	1.2mM Ca						1.2mM Ca												t0+6	t0+12	t0+18	t0+21	t0+30
q	Int t0+6	Int t0+12	Int t0+18	Int t0+21	Int t0+30		q	Int t0+6	q	Int t0+12	q	Int t0+18	q	Int t0+21	q	Int t0+30		q10	0.010392	0.00994468	0.0123729	0.0124389	-
0.00315401	4449.75	4711.75	4395.5	7321.25	6862.75		0.004	3819.01	0.004	4303.91	0.004	4390.87	0.004	4163.68	0.004	7120.64		Rin	96.2104	96.2104	98.876	98.876	-
0.00317889	4446	4582	4248	7189.5	6726		0.00402077	3789.22	0.00402077	4268.83	0.00402203	4332.79	0.00402177	4111.01	0.00402289	7044.99		A10	7.71e-11	9.87491e-11	5.19626e-11	2.36781e-11	0
0.00320398	4370.33	4489.17	4230.83	7144.17	6720.5		0.00404164	3759.83	0.00404164	4234.38	0.00404418	4275.72	0.00404365	4059.34	0.00404592	6970.85		K10	0.002772	0.00352274	0.00263562	0.00250568	-
0.00322926	4322.75	4488.25	4110	6949.75	6588.25		0.00406263	3730.85	0.00406263	4200.56	0.00406646	4219.63	0.00406566	4008.65	0.00406907	6898.16		A11	1e-20	1e-20	3.07066e-11	2.83463e-11	0
0.00325474	4168.6	4424.6	4041.8	6753.2	6405.4		0.00408372	3702.27	0.00408372	4167.36	0.00408886	4164.52	0.00408778	3958.9	0.00409236	6826.9		K11	0.002772	1	1	1	-
0.00328042	4215.5	4176.25	3943.75	6788.5	6352.75		0.00410492	3674.09	0.00410492	4134.77	0.00411138	4110.35	0.00411003	3910.1	0.00411579	6757.03		A20	2.88868e-10	3.54008e-10	1.06821e-10	6.75928e-11	0
0.00330631	4100.9	4174	3848	6568.1	6276.1		0.00412623	3646.31	0.00412623	4102.8	0.00413402	4057.13	0.00413239	3862.2	0.00413934	6688.51		K20	0.005778	0.007	0.00456862	0.0040446	-
0.0033324	3987.38	4125.12	3809.38	6315	6091.12		0.00414765	3618.93	0.00414765	4071.45	0.00415679	4004.82	0.00415488	3815.21	0.00416303	6621.32		A21	1.269e-10	1.30219e-10	9.02248e-11	5.29227e-11	0
0.00335869	3954.14	4025	3718.29	6327.57	6012.57		0.00416919	3591.95	0.00416919	4040.69	0.00417968	3953.42	0.00417749	3769.09	0.00418686	6555.42		A30	1.84167e-10	2.13997e-10	9.56777e-11	4.86456e-11	0
0.0033852	3925.4	3887.8	3670.4	6104.2	5899.6		0.00419083	3565.36	0.00419083	4010.54	0.0042027	3902.91	0.00420022	3723.83	0.00421082	6490.78		A22	1.61904e-10	1.87592e-10	1.01111e-10	8.99577e-11	0
0.00341191	3833.6	3837.53	3541.8	6046.27	5769.87		0.00421259	3539.17	0.00421259	3980.98	0.00422585	3853.26	0.00422308	3679.41	0.00423492	6427.36		A31	1e-20	5.51881e-12	8.02466e-14	8.02466e-14	0
0.00343883	3724.88	3825.5	3529	5898.88	5665.88		0.00423446	3513.36	0.00423446	3952	0.00424913	3804.48	0.00424606	3635.82	0.00425916	6365.14		A40	2.03139e-10	2.38023e-10	6.77742e-11	2.5452e-11	0
0.00346597	3732	3702.25	3401.5	5789.88	5628.38		0.00425645	3487.94	0.00425645	3923.6	0.00427253	3756.53	0.00426916	3593.03	0.00428354	6304.08		A32	7.56854e-11	7.23782e-11	4.03066e-11	3.83504e-14	0
0.00349331	3678.08	3602.17	3300.58	5784.92	5489.58		0.00427854	3462.89	0.00427854	3895.77	0.00429606	3709.41	0.00429239	3551.03	0.00430805	6244.16		A41	1e-20	1.7252e-11	6.15287e-11	5.13231e-11	0
0.00352088	3570.67	3652.75	3335.75	5524.5	5326.83		0.00430076	3438.23	0.00430076	3868.49	0.00431972	3663.09	0.00431575	3509.8	0.00433271	6185.35		A50	1e-20	1e-20	1.04088e-10	3.83504e-14	0
0.00354866	3537.1	3394.2	3230.5	5523.7	5352.8		0.00432309	3413.93	0.00432309	3841.76	0.00434352	3617.57	0.00433924	3469.34	0.00435751	6127.62		A33	2.07707e-10	2.54222e-10	0	3.83504e-14	0
0.00357666	3452.44	3550	3139.44	5333.33	5182.33		0.00434553	3390.01	0.00434553	3815.58	0.00436744	3572.83	0.00436285	3429.61	0.00438245	6070.94		G	487.085	541	1101.77	1504.61	1314.48
0.00360489	3386.35	3420.59	3109.94	5293.71	5050		0.00436809	3366.45	0.00436809	3789.94	0.00439149	3528.86	0.00438659	3390.6	0.00440753	6015.29		Rg	152.5	152.5	152.5	152.5	164.875
0.00363333	3375.75	3160.17	3004.67	5249.5	5001.42		0.00439077	3343.26	0.00439077	3764.83	0.00441568	3485.64	0.00441046	3352.31	0.00443275	5960.64		B1	0.017485	0.000411679	6.61765e-05	3.93457e-06	6.33156e-06
0.003662	3410.92	3424.54	3088.69	5210.54	5062.38		0.00441357	3320.44	0.00441357	3740.26	0.00444	3443.16	0.00443446	3314.71	0.00445812	5906.96		P1	2.17363	2.84107	3.21458	3.68323	3.63153
0.0036909	3324.9	3273	3048.8	5209.05	4941.05		0.00443648	3297.98	0.00443648	3716.22	0.00446446	3401.41	0.00445859	3277.79	0.00448364	5854.23		B2	0.00314	0.00461894	0.00789373	0.00409913	0.000419332
0.00372002	3296.07	3176.2	2912.4	5079.07	4810.33		0.00445951	3275.9	0.00445951	3692.71	0.00448905	3360.37	0.00448286	3241.54	0.0045093	5802.43		P2	2.30887	2.27043	2.23142	2.491	3.28717
0.00374937	3220.36	3121.93	2842.43	4876.29	4644.14		0.00448267	3254.18	0.00448267	3669.73	0.00451377	3320.03	0.00450725	3205.93	0.00453511	5751.52		BG0	12.9625	12.7122	12.7122	12.7122	12.5
0.00377896	3378.44	3308.56	3020.3	5214.56	5011.93		0.00450594	3232.82	0.00450594	3647.27	0.00453863	3280.39	0.00453178	3170.97	0.00456107	5701.5		Aring	3.95e-11	1.09e-10	7.72e-10	1.17e-09	9.60879e-10
0.00380878	3202.77	3051.05	2817	4883.86	4667.14		0.00452933	3211.83	0.00452933	3625.33	0.00456363	3241.41	0.00455644	3136.63	0.00458717	5652.33		Lring	97.78	97.78	97.78	97.78	97.7848
0.00383883	3090.3	2967.15	2725.2	4736.25	4546.7		0.00455285	3191.2	0.00455285	3603.91	0.00458877	3203.11	0.00458123	3102.91	0.00461342	5603.99		Rring	174.662	174.662	174.662	174.662	174.662
0.00386912	3200.21	3065.66	2822.14	4916.07	4699.24		0.00457649	3170.93	0.00457649	3582.99	0.00461404	3165.45	0.00460616	3069.78	0.00463983	5556.47
0.00389965	3043.29	2858	2659.86	4630.57	4400.11		0.00460025	3151.01	0.00460025	3562.57	0.00463945	3128.43	0.00463123	3037.23	0.00466638	5509.73
0.00393042	3026.79	2832.88	2655.04	4582.38	4445.46		0.00462413	3131.44	0.00462413	3542.64	0.00466501	3092.04	0.00465643	3005.26	0.00469309	5463.76
0.00396144	3050.69	2892.76	2690.03	4604.48	4495.97		0.00464814	3112.23	0.00464814	3523.19	0.0046907	3056.27	0.00468177	2973.85	0.00471995	5418.54
0.0039927	2899.26	2730.5	2527.74	4421.26	4194.44		0.00467227	3093.36	0.00467227	3504.23	0.00471653	3021.1	0.00470725	2942.98	0.00474697	5374.05
0.0040242	2887.04	2681.26	2498.37	4323.15	4166.22		0.00469653	3074.84	0.00469653	3485.75	0.00474251	2986.53	0.00473286	2912.66	0.00477413	5330.27
0.00405596	2890.22	2704.5	2537.38	4338.72	4195.53		0.00472091	3056.67	0.00472091	3467.75	0.00476863	2952.55	0.00475862	2882.85	0.00480146	5287.18
0.00408796	2782.69	2614.13	2418.74	4174.18	3987.21		0.00474542	3038.85	0.00474542	3450.23	0.0047949	2919.14	0.00478451	2853.57	0.00482894	5244.76
0.00412022	2785.68	2581.23	2377.35	4057.74	3921.39		0.00477006	3021.38	0.00477006	3433.19	0.00482131	2886.29	0.00481055	2824.78	0.00485658	5203
0.00415273	2769.77	2542.71	2356.46	4114.71	3904.2		0.00479482	3004.27	0.00479482	3416.63	0.00484786	2854	0.00483672	2796.49	0.00488437	5161.87
0.0041855	2679.36	2480.89	2282.98	3947.64	3751.73		0.00481972	2987.51	0.00481972	3400.54	0.00487456	2822.25	0.00486304	2768.68	0.00491233	5121.36
0.00421853	2707.06	2487.9	2264.71	3876.74	3733.74		0.00484474	2971.09	0.00484474	3384.93	0.00490141	2791.04	0.00488951	2741.34	0.00494044	5081.45
0.00425181	2613.12	2415.81	2236.56	3897.26	3674.3		0.00486989	2955.03	0.00486989	3369.79	0.00492841	2760.35	0.00491612	2714.46	0.00496872	5042.12
0.00428536	2594.95	2341.91	2168.14	3779.33	3558.28		0.00489518	2939.32	0.00489518	3355.11	0.00495555	2730.18	0.00494287	2688.03	0.00499716	5003.37
0.00431918	2548.14	2294.35	2108.97	3663.3	3481.57		0.00492059	2923.95	0.00492059	3340.88	0.00498284	2700.51	0.00496976	2662.04	0.00502576	4965.17
0.00435326	2534.02	2296.75	2112.37	3701.58	3492.67		0.00494614	2908.93	0.00494614	3327.11	0.00501029	2671.34	0.00499681	2636.48	0.00505452	4927.51
0.00438761	2459.16	2222.61	2042.61	3553.73	3379.41		0.00497182	2894.25	0.00497182	3313.79	0.00503788	2642.66	0.005024	2611.35	0.00508345	4890.36
0.00442223	2490.2	2172.77	2008.25	3510.93	3368.39		0.00499763	2879.92	0.00499763	3300.91	0.00506563	2614.46	0.00505134	2586.62	0.00511254	4853.73
0.00445713	2418.46	2167.74	1976.65	3464	3282		0.00502357	2865.93	0.00502357	3288.48	0.00509353	2586.73	0.00507883	2562.3	0.0051418	4817.59
0.0044923	2413.91	2058.27	1905.49	3373.44	3194.09		0.00504966	2852.29	0.00504966	3276.5	0.00512159	2559.47	0.00510646	2538.38	0.00517123	4781.94
0.00452774	2367.62	2089.85	1910.71	3343.77	3190.19		0.00507587	2839	0.00507587	3264.97	0.0051498	2532.66	0.00513425	2514.84	0.00520083	4746.74
0.00456347	2354.03	2018.78	1851.9	3280.88	3093.57		0.00510223	2826.06	0.00510223	3253.89	0.00517816	2506.3	0.00516219	2491.68	0.0052306	4712
0.00459948	2286.79	1997.66	1828.36	3177.74	3015.15		0.00512872	2813.48	0.00512872	3243.26	0.00520668	2480.38	0.00519028	2468.89	0.00526053	4677.7
0.00463577	2328.95	1963.83	1797.91	3223.79	3017.22		0.00515534	2801.26	0.00515534	3233.08	0.00523536	2454.89	0.00521853	2446.46	0.00529064	4643.83
0.00467235	2259.47	1908.19	1767.24	3096.1	2913.65		0.00518211	2789.39	0.00518211	3223.35	0.00526419	2429.82	0.00524692	2424.38	0.00532092	4610.37
0.00470922	2251.94	1903.39	1744.02	3079.49	2890.37		0.00520901	2777.87	0.00520901	3214.06	0.00529319	2405.17	0.00527548	2402.64	0.00535137	4577.31
0.00474638	2213.96	1849.66	1698.38	3020.06	2831.65		0.00523606	2766.71	0.00523606	3205.2	0.00532234	2380.93	0.00530418	2381.25	0.005382	4544.65
0.00478383	2179.66	1815.3	1680.89	2947.04	2780.11		0.00526324	2755.9	0.00526324	3196.78	0.00535165	2357.09	0.00533305	2360.18	0.0054128	4512.36
0.00482158	2182.4	1793	1647.66	2952.51	2766.03		0.00529057	2745.45	0.00529057	3188.79	0.00538113	2333.64	0.00536207	2339.44	0.00544378	4480.44
0.00485963	2120.53	1758.89	1617.71	2835.14	2666.62		0.00531803	2735.35	0.00531803	3181.23	0.00541077	2310.59	0.00539125	2319.01	0.00547494	4448.87
0.00489797	2145.29	1709.94	1592.17	2816.64	2672.02		0.00534564	2725.62	0.00534564	3174.11	0.00544057	2287.92	0.00542059	2298.89	0.00550628	4417.65
0.00493662	2096.37	1723.89	1590.1	2783.23	2594.1		0.0053734	2716.25	0.0053734	3167.42	0.00547053	2265.62	0.00545008	2279.08	0.00553779	4386.77
0.00497558	2119.23	1660.48	1535.31	2686.34	2562.63		0.0054013	2707.24	0.0054013	3161.17	0.00550066	2243.7	0.00547974	2259.56	0.00556949	4356.21
0.00501484	2063.38	1660.56	1533.29	2669.13	2525.19		0.00542934	2698.61	0.00542934	3155.36	0.00553096	2222.14	0.00550956	2240.32	0.00560136	4325.96
0.00505441	2038.81	1603.78	1480.88	2607.32	2453.5		0.00545753	2690.36	0.00545753	3149.99	0.00556142	2200.93	0.00553954	2221.37	0.00563342	4296.02
0.00509429	2054.25	1603.93	1479.51	2605.49	2456.09		0.00548586	2682.48	0.00548586	3145.06	0.00559206	2180.08	0.00556969	2202.69	0.00566566	4266.38
0.00513449	1990.95	1578.16	1451.05	2549.95	2386.35		0.00551434	2674.98	0.00551434	3140.57	0.00562286	2159.57	0.00559999	2184.28	0.00569809	4237.02
0.005175	2015.1	1522.74	1411.75	2548.57	2363.78		0.00554297	2667.86	0.00554297	3136.51	0.00565382	2139.4	0.00563047	2166.14	0.0057307	4207.93
0.00521584	1983.1	1529.29	1407.63	2493.67	2338.48		0.00557175	2661.12	0.00557175	3132.89	0.00568496	2119.56	0.00566111	2148.25	0.0057635	4179.12
0.00525699	1980.81	1494.72	1373.35	2472.62	2283.46		0.00560068	2654.76	0.00560068	3129.69	0.00571628	2100.06	0.00569191	2130.61	0.00579649	4150.56
0.00529848	1968.3	1463.08	1344.61	2439.7	2263.22		0.00562975	2648.79	0.00562975	3126.92	0.00574776	2080.87	0.00572289	2113.22	0.00582966	4122.26
0.00534029	1943.87	1455.77	1334.74	2389.46	2216.1		0.00565898	2643.21	0.00565898	3124.59	0.00577942	2062.01	0.00575403	2096.07	0.00586303	4094.2
0.00538243	1962.2	1419.73	1288.53	2364.71	2184.45		0.00568836	2638.02	0.00568836	3122.69	0.00581125	2043.46	0.00578534	2079.16	0.00589658	4066.37
0.0054249	1927.44	1393.97	1278.54	2296.02	2142.45		0.00571789	2633.25	0.00571789	3121.24	0.00584326	2025.22	0.00581682	2062.47	0.00593033	4038.77
0.0054677	1936.7	1374.9	1251.07	2285.16	2102.24		0.00574758	2628.88	0.00574758	3120.22	0.00587544	2007.28	0.00584848	2046.01	0.00596427	4011.39
0.00551085	1925.33	1350.58	1229.82	2254.46	2079.5		0.00577742	2624.92	0.00577742	3119.65	0.0059078	1989.64	0.0058803	2029.76	0.00599841	3984.22
0.00555433	1905.98	1324.35	1223.93	2213.21	2040.14		0.00580742	2621.38	0.00580742	3119.53	0.00594034	1972.29	0.0059123	2013.73	0.00603274	3957.26
0.00559816	1903.47	1308.41	1188.2	2220.7	2011.52		0.00583757	2618.26	0.00583757	3119.84	0.00597306	1955.24	0.00594447	1997.91	0.00606727	3930.49
0.00564233	1893.73	1270.82	1179.04	2163.25	1980.34		0.00586787	2615.57	0.00586787	3120.6	0.00600596	1938.46	0.00597682	1982.3	0.00610199	3903.91
0.00568685	1871.78	1278.04	1170.38	2153.54	1953.34		0.00589834	2613.3	0.00589834	3121.79	0.00603904	1921.98	0.00600935	1966.88	0.00613692	3877.52
0.00573173	1880.13	1241.61	1145.98	2107.39	1919.72		0.00592896	2611.47	0.00592896	3123.42	0.0060723	1905.77	0.00604205	1951.66	0.00617204	3851.31
0.00577695	1880.28	1222.4	1132.18	2097.51	1900.15		0.00595974	2610.08	0.00595974	3125.49	0.00610574	1889.83	0.00607493	1936.63	0.00620736	3825.27
0.00582254	1846.25	1201.73	1116.34	2038.19	1869.3		0.00599069	2609.13	0.00599069	3128	0.00613937	1874.16	0.00610798	1921.79	0.00624289	3799.39
0.00586849	1870.21	1183.7	1105.06	2031.39	1845.22		0.00602179	2608.64	0.00602179	3130.97	0.00617319	1858.76	0.00614122	1907.13	0.00627862	3773.67
0.00591479	1860.1	1151.51	1072.6	1994.79	1815.47		0.00605305	2608.61	0.00605305	3134.38	0.00620719	1843.63	0.00617464	1892.64	0.00631456	3748.11
0.00596146	1842.19	1136.26	1064.28	1976.91	1800.98		0.00608448	2609.06	0.00608448	3138.25	0.00624137	1828.75	0.00620824	1878.33	0.0063507	3722.7
0.0060085	1835.98	1129.43	1047.68	1943.12	1763.82		0.00611607	2609.98	0.00611607	3142.57	0.00627575	1814.12	0.00624202	1864.2	0.00638704	3697.42
0.00605592	1847.79	1098.24	1030.71	1934.74	1752.49		0.00614782	2611.39	0.00614782	3147.34	0.00631031	1799.75	0.00627599	1850.22	0.0064236	3672.29
0.0061037	1818.94	1086.32	1019.59	1897.77	1725.32		0.00617974	2613.29	0.00617974	3152.57	0.00634507	1785.63	0.00631014	1836.41	0.00646036	3647.29
0.00615186	1800.27	1066.3	1008.88	1882.64	1711.47		0.00621182	2615.68	0.00621182	3158.24	0.00638002	1771.76	0.00634448	1822.76	0.00649734	3622.41
0.00620041	1829.48	1046.93	991.114	1850.31	1674.02		0.00624407	2618.58	0.00624407	3164.36	0.00641516	1758.13	0.00637901	1809.27	0.00653453	3597.66
0.00624933	1805.38	1032.53	986.591	1833.85	1661.74		0.00627649	2621.99	0.00627649	3170.93	0.00645049	1744.75	0.00641372	1795.92	0.00657192	3573.02
0.00629864	1812.93	1019.09	971.782	1800.77	1631.84		0.00630908	2625.92	0.00630908	3177.96	0.00648602	1731.6	0.00644862	1782.73	0.00660954	3548.5
0.00634835	1806.79	1004.94	963.606	1788.77	1611.22		0.00634183	2630.39	0.00634183	3185.44	0.00652174	1718.69	0.00648371	1769.68	0.00664737	3524.09
0.00639844	1847.61	988.995	942.326	1772.04	1586.46		0.00637476	2635.41	0.00637476	3193.38	0.00655766	1706.01	0.006519	1756.78	0.00668541	3499.78
0.00644893	1809.11	974.789	935.121	1751.8	1557.97		0.00640785	2640.98	0.00640785	3201.79	0.00659378	1693.56	0.00655447	1744.01	0.00672367	3475.58
0.00649982	1821.87	968.266	916.601	1721.98	1534.58		0.00644112	2647.12	0.00644112	3210.66	0.0066301	1681.34	0.00659014	1731.38	0.00676216	3451.47
0.0065511	1817.82	954.089	906.049	1711.14	1520.07		0.00647456	2653.83	0.00647456	3219.98	0.00666662	1669.35	0.006626	1718.88	0.00680086	3427.45
0.0066028	1826.5	934.531	892.071	1683.16	1492.64		0.00650818	2661.13	0.00650818	3229.76	0.00670333	1657.59	0.00666206	1706.51	0.00683978	3403.53
0.0066549	1833.11	929.439	883.593	1679.65	1479.59		0.00654197	2669.02	0.00654197	3240	0.00674025	1646.05	0.00669831	1694.28	0.00687893	3379.69
0.00670741	1821.72	908.896	876.658	1649.01	1453.33		0.00657593	2677.51	0.00657593	3250.68	0.00677738	1634.74	0.00673476	1682.16	0.0069183	3355.93
0.00676034	1844.24	912.1	860.602	1642.65	1436.79		0.00661007	2686.62	0.00661007	3261.82	0.00681471	1623.65	0.00677141	1670.17	0.0069579	3332.25
0.00681368	1839.13	888.601	856.178	1618.64	1411.33		0.00664439	2696.36	0.00664439	3273.41	0.00685224	1612.77	0.00680826	1658.3	0.00699772	3308.65
0.00686744	1863.95	883.744	836.87	1607.04	1391.17		0.00667889	2706.75	0.00667889	3285.46	0.00688998	1602.12	0.0068453	1646.55	0.00703777	3285.13
0.00692164	1857.75	867.155	828.638	1588.98	1376.16		0.00671356	2717.8	0.00671356	3297.97	0.00692793	1591.68	0.00688255	1634.91	0.00707805	3261.67
0.00697625	1864.13	860.304	816.244	1566.55	1357.77		0.00674842	2729.52	0.00674842	3310.93	0.00696609	1581.47	0.00692001	1623.39	0.00711856	3238.28
0.0070313	1870.42	856.351	804.506	1553.04	1340.94		0.00678345	2741.93	0.00678345	3324.33	0.00700445	1571.46	0.00695766	1611.97	0.0071593	3214.95
0.00708678	1875.71	841.888	793.369	1533.75	1326.87		0.00681867	2755.03	0.00681867	3338.18	0.00704303	1561.68	0.00699552	1600.67	0.00720028	3191.69
0.0071427	1879.74	847.236	785.228	1520.72	1302.39		0.00685407	2768.85	0.00685407	3352.46	0.00708182	1552.11	0.00703359	1589.47	0.00724149	3168.49
0.00719906	1887.16	832.803	773.227	1508.08	1283.07		0.00688966	2783.38	0.00688966	3367.18	0.00712083	1542.76	0.00707187	1578.38	0.00728293	3145.35
0.00725587	1910.91	828.02	764.791	1490.53	1258.84		0.00692543	2798.66	0.00692543	3382.32	0.00716005	1533.62	0.00711035	1567.39	0.00732461	3122.26
0.00731312	1909.34	818.068	758.621	1473.87	1246.94		0.00696138	2814.69	0.00696138	3397.89	0.00719949	1524.7	0.00714904	1556.51	0.00736654	3099.23
0.00737083	1934.1	807.779	752.55	1445.28	1229.59		0.00699752	2831.49	0.00699752	3413.88	0.00723914	1515.99	0.00718795	1545.72	0.0074087	3076.25
0.00742899	1957.45	808.758	745.141	1441.42	1216.19		0.00703385	2849.08	0.00703385	3430.28	0.00727901	1507.5	0.00722706	1535.03	0.0074511	3053.32
0.00748761	1955.73	798.373	737.31	1420.44	1195.36		0.00707037	2867.48	0.00707037	3447.1	0.0073191	1499.23	0.00726639	1524.44	0.00749374	3030.43
0.0075467	2004.7	794.212	726.517	1410.42	1181.77		0.00710708	2886.7	0.00710708	3464.31	0.00735941	1491.18	0.00730593	1513.95	0.00753663	3007.6
0.00760624	2004.38	789.31	719.958	1399.69	1162.8		0.00714398	2906.75	0.00714398	3481.9	0.00739995	1483.34	0.00734569	1503.55	0.00757977	2984.81
0.00766626	2013.27	786.257	715.392	1378.35	1152.22		0.00718107	2927.64	0.00718107	3499.87	0.0074407	1475.73	0.00738566	1493.24	0.00762315	2962.06
0.00772675	2047.86	784.248	707.105	1372.45	1129.53		0.00721835	2949.4	0.00721835	3518.19	0.00748169	1468.33	0.00742585	1483.02	0.00766678	2939.36
0.00778772	2061.82	781.118	702.417	1354.76	1112.43		0.00725583	2972.04	0.00725583	3536.87	0.00752289	1461.16	0.00746626	1472.9	0.00771066	2916.7
0.00784918	2075.62	770.331	693.929	1337.59	1101.92		0.0072935	2995.58	0.0072935	3555.88	0.00756433	1454.22	0.00750689	1462.87	0.00775479	2894.08
0.00791111	2114.46	776.277	683.743	1330.25	1085.93		0.00733136	3020.04	0.00733136	3575.22	0.00760599	1447.5	0.00754774	1452.92	0.00779917	2871.5
0.00797353	2125.84	764.186	676.138	1318.6	1070.71		0.00736943	3045.43	0.00736943	3594.87	0.00764788	1441.01	0.00758881	1443.06	0.00784381	2848.95
0.00803645	2158.98	761.133	672.197	1297.07	1053.27		0.00740769	3071.77	0.00740769	3614.81	0.00769001	1434.75	0.00763011	1433.3	0.0078887	2826.45
0.00809987	2195.82	760.111	668.24	1295.04	1043.82		0.00744615	3099.07	0.00744615	3635.02	0.00773236	1428.72	0.00767163	1423.61	0.00793385	2803.98
0.00816378	2228.7	756.228	666.982	1281.38	1028.42		0.0074848	3127.34	0.0074848	3655.47	0.00777495	1422.94	0.00771338	1414.02	0.00797926	2781.55
0.0082282	2276.01	749.589	657.307	1261.18	1016.73		0.00752366	3156.6	0.00752366	3676.14	0.00781777	1417.39	0.00775535	1404.51	0.00802493	2759.16
0.00829313	2312.67	753.536	650.801	1254.25	1005.75		0.00756273	3186.85	0.00756273	3697.01	0.00786083	1412.08	0.00779755	1395.09	0.00807086	2736.8
0.00835857	2336.09	742.105	644.152	1235.86	991.488		0.00760199	3218.13	0.00760199	3718.05	0.00790413	1407.02	0.00783998	1385.75	0.00811705	2714.48
0.00842452	2387.21	742.104	640.027	1227.71	972.935		0.00764146	3250.43	0.00764146	3739.25	0.00794766	1402.21	0.00788265	1376.5	0.00816351	2692.2
0.008491	2429.68	741.201	634.858	1222.21	958.802		0.00768113	3283.78	0.00768113	3760.56	0.00799143	1397.66	0.00792554	1367.34	0.00821023	2669.95
0.008558	2485.91	741.43	630.373	1212.73	947.816		0.00772101	3318.17	0.00772101	3781.96	0.00803545	1393.37	0.00796867	1358.26	0.00825722	2647.73
0.00862553	2535.04	733.521	623.417	1202.53	935.563		0.00776109	3353.62	0.00776109	3803.4	0.00807971	1389.34	0.00801203	1349.26	0.00830448	2625.56
0.00869359	2595.67	739.033	615.576	1193.78	923.736		0.00780139	3390.12	0.00780139	3824.86	0.00812421	1385.58	0.00805563	1340.35	0.00835201	2603.41
0.00876218	2654.57	743.376	609.242	1188.55	912.782		0.00784189	3427.69	0.00784189	3846.28	0.00816895	1382.09	0.00809947	1331.53	0.00839981	2581.31
0.00883132	2720.34	740.06	609.495	1177.92	897.521		0.00788261	3466.33	0.00788261	3867.63	0.00821395	1378.88	0.00814354	1322.8	0.00844789	2559.24
0.00890101	2791.27	738.984	607.193	1163.76	884.016		0.00792353	3506.03	0.00792353	3888.88	0.00825919	1375.95	0.00818786	1314.15	0.00849624	2537.2
0.00897125	2874.54	744.544	600.772	1154.77	874.225		0.00796467	3546.79	0.00796467	3909.96	0.00830468	1373.32	0.00823241	1305.59	0.00854486	2515.21
0.00904204	2921.38	744.306	598.252	1147.73	860.477		0.00800602	3588.62	0.00800602	3930.85	0.00835042	1370.99	0.00827721	1297.12	0.00859377	2493.25
0.00911339	3010.65	747.223	588.655	1136.36	844.107		0.00804758	3631.49	0.00804758	3951.48	0.00839641	1368.96	0.00832225	1288.74	0.00864295	2471.33
0.0091853	3104.64	749.39	582.063	1128.37	834.429		0.00808936	3675.39	0.00808936	3971.79	0.00844266	1367.24	0.00836754	1280.45	0.00869242	2449.45
0.00925778	3207.04	755.246	578.781	1125.74	824.08		0.00813136	3720.31	0.00813136	3991.73	0.00848916	1365.84	0.00841308	1272.25	0.00874217	2427.61
0.00933083	3287.17	759.435	573.8	1115.93	811.43		0.00817358	3766.21	0.00817358	4011.24	0.00853591	1364.76	0.00845886	1264.15	0.00879221	2405.82
0.00940445	3419.49	765.908	570.531	1107.2	802.754		0.00821602	3813.09	0.00821602	4030.26	0.00858293	1364.02	0.00850489	1256.14	0.00884253	2384.06
0.00947866	3519.54	768.761	568.89	1098.74	792.614		0.00825867	3860.9	0.00825867	4048.73	0.0086302	1363.63	0.00855117	1248.22	0.00889314	2362.35
0.00955345	3669.03	781.667	566.586	1092.28	782.586		0.00830155	3909.61	0.00830155	4066.57	0.00867773	1363.58	0.0085977	1240.41	0.00894403	2340.68
0.00962884	3764.47	790.497	564.322	1092.03	777.168		0.00834465	3959.17	0.00834465	4083.73	0.00872553	1363.89	0.00864449	1232.69	0.00899522	2319.06
0.00970482	3907.65	799.049	557.591	1090.56	763.598		0.00838797	4009.53	0.00838797	4100.13	0.00877358	1364.58	0.00869153	1225.07	0.00904671	2297.48
0.0097814	4043.84	802.41	556.074	1085.06	753.715		0.00843152	4060.63	0.00843152	4115.68	0.00882191	1365.64	0.00873883	1217.56	0.00909849	2275.96
0.00985858	4202.83	813.137	553.12	1074.88	743.017		0.00847529	4112.4	0.00847529	4130.31	0.0088705	1367.09	0.00878638	1210.16	0.00915056	2254.48
0.00993637	4339.94	831.602	552.744	1074.26	727.598		0.0085193	4164.77	0.0085193	4143.94	0.00891935	1368.94	0.00883419	1202.86	0.00920293	2233.05
0.0100148	4524.5	846.222	551.952	1069.22	718.311		0.00856353	4217.65	0.00856353	4156.51	0.00896848	1371.2	0.00888227	1195.67	0.0092556	2211.68
0.0100938	4662.36	863.286	552.712	1062.97	708.61		0.00860799	4270.96	0.00860799	4167.91	0.00901788	1373.88	0.0089306	1188.59	0.00930858	2190.35
0.0101734	4834.9	880.02	550.246	1056.55	701.552		0.00865268	4324.58	0.00865268	4178.09	0.00906754	1376.99	0.0089792	1181.63	0.00936185	2169.09
0.0102537	4992.91	892.526	549.026	1050.83	690.983		0.0086976	4378.41	0.0086976	4186.93	0.00911749	1380.54	0.00902806	1174.79	0.00941543	2147.88
0.0103346	5171.16	910.305	546.657	1045.17	681.128		0.00874276	4432.3	0.00874276	4194.36	0.0091677	1384.54	0.00907719	1168.07	0.00946932	2126.73
0.0104162	5324.09	926.019	548.202	1048.87	674.994		0.00878815	4486.14	0.00878815	4200.29	0.0092182	1389	0.00912658	1161.47	0.00952352	2105.65
0.0104984	5491.63	955.006	546.441	1047.84	664.111		0.00883377	4539.76	0.00883377	4204.64	0.00926897	1393.94	0.00917625	1155	0.00957802	2084.62
0.0105812	5622.47	976.649	544.636	1048	653.686		0.00887964	4593	0.00887964	4207.32	0.00932002	1399.36	0.00922618	1148.66	0.00963284	2063.66
0.0106647	5715.19	1009.69	546.165	1041.49	645.694		0.00892574	4645.7	0.00892574	4208.25	0.00937135	1405.27	0.00927639	1142.45	0.00968797	2042.76
0.0107489	5847.47	1041.17	549.03	1036.15	636.369		0.00897208	4697.66	0.00897208	4207.35	0.00942297	1411.69	0.00932687	1136.37	0.00974342	2021.94
0.0108337	5970.64	1071.51	549.754	1028.7	623.942		0.00901866	4748.68	0.00901866	4204.53	0.00947487	1418.62	0.00937762	1130.44	0.00979919	2001.18
0.0109192	6006.85	1116.88	554.525	1031.27	617.721		0.00906548	4798.56	0.00906548	4199.71	0.00952705	1426.08	0.00942865	1124.65	0.00985527	1980.5
0.0110053	6049.64	1149.48	555.91	1028.79	610.868		0.00911255	4847.05	0.00911255	4192.81	0.00957953	1434.07	0.00947996	1119.01	0.00991168	1959.89
0.0110922	6036.01	1194.21	556.245	1029.74	600.087		0.00915986	4893.92	0.00915986	4183.77	0.00963229	1442.6	0.00953155	1113.52	0.0099684	1939.36
0.0111797	5980.89	1242.06	561.183	1026.36	593.013		0.00920741	4938.94	0.00920741	4172.51	0.00968534	1451.67	0.00958342	1108.18	0.0100255	1918.91
0.0112679	5895.98	1301.39	564.545	1023.46	581.987		0.00925522	4981.83	0.00925522	4158.98	0.00973869	1461.29	0.00963556	1102.99	0.0100828	1898.54
0.0113568	5800.52	1367.56	568.955	1018.22	572.227		0.00930327	5022.32	0.00930327	4143.12	0.00979232	1471.46	0.009688	1097.97	0.0101405	1878.25
0.0114464	5658.77	1429.54	576.705	1012.96	559.214		0.00935157	5060.14	0.00935157	4124.87	0.00984626	1482.19	0.00974072	1093.11	0.0101986	1858.05
0.0115368	5458.61	1499.58	583.775	1009.17	549.775		0.00940012	5094.99	0.00940012	4104.18	0.00990049	1493.48	0.00979372	1088.41	0.010257	1837.93
0.0116278	5261	1568.52	590.46	1003.43	541.661		0.00944892	5126.59	0.00944892	4081.02	0.00995502	1505.31	0.00984702	1083.89	0.0103157	1817.91
0.0117195	5027.89	1659.49	598.481	996.69	535.876		0.00949798	5154.65	0.00949798	4055.36	0.0100098	1517.69	0.0099006	1079.53	0.0103747	1797.98
0.011812	4777.2	1752.86	609.712	991.397	529.855		0.00954729	5178.87	0.00954729	4027.18	0.010065	1530.61	0.00995448	1075.34	0.0104341	1778.14
0.0119052	4518.63	1847.39	621.285	983.187	520.887		0.00959686	5198.95	0.00959686	3996.46	0.0101204	1544.04	0.0100086	1071.33	0.0104938	1758.4
0.0119992	4233.73	1950.05	640.203	968.141	510.756		0.00964668	5214.61	0.00964668	3963.2	0.0101762	1557.99	0.0100631	1067.49	0.0105539	1738.76
0.0120938	3963.63	2056.31	651.822	956.811	500.575		0.00969677	5225.56	0.00969677	3927.41	0.0102322	1572.41	0.0101179	1063.83	0.0106143	1719.22
0.0121893	3689	2155	671.34	944.826	493.372		0.00974711	5231.54	0.00974711	3889.09	0.0102886	1587.29	0.0101729	1060.34	0.010675	1699.78
0.0122855	3407.96	2272.64	693.967	925.715	486.15		0.00979772	5232.28	0.00979772	3848.29	0.0103452	1602.59	0.0102283	1057.02	0.0107361	1680.46
0.0123824	3140.57	2382.4	714.848	905.661	476.238		0.00984858	5227.56	0.00984858	3805.03	0.0104022	1618.27	0.0102839	1053.87	0.0107975	1661.24
0.0124801	2872.48	2487.7	743.602	881.061	467.92		0.00989971	5217.16	0.00989971	3759.37	0.0104595	1634.28	0.0103399	1050.89	0.0108593	1642.13
0.0125786	2649.43	2541.7	766.435	863.34	459.956		0.00995111	5200.88	0.00995111	3711.36	0.0105171	1650.58	0.0103962	1048.07	0.0109215	1623.14
0.0126778	2402.07	2629.68	799.455	839.025	449.643		0.0100028	5178.57	0.0100028	3661.07	0.010575	1667.09	0.0104528	1045.4	0.010984	1604.26
0.0127779	2201.5	2633.41	825.05	810.648	444.598		0.0100547	5150.08	0.0100547	3608.57	0.0106333	1683.74	0.0105096	1042.87	0.0110469	1585.5
0.0128787	2000.36	2624.99	859.7	784.26	436.541		0.0101069	5115.34	0.0101069	3553.97	0.0106918	1700.46	0.0105668	1040.48	0.0111101	1566.86
0.0129803	1826.09	2567.73	885.329	760.622	427.665		0.0101594	5074.28	0.0101594	3497.36	0.0107507	1717.14	0.0106243	1038.21	0.0111737	1548.35
0.0130827	1654.52	2455.69	906.67	733.6	418.042		0.0102121	5026.9	0.0102121	3438.84	0.0108099	1733.69	0.0106821	1036.04	0.0112376	1529.96
0.013186	1507.42	2272.92	915.158	707.032	409.997		0.0102651	4973.21	0.0102651	3378.55	0.0108695	1750	0.0107403	1033.97	0.011302	1511.69
0.01329	1374.51	2072.44	914.771	674.971	404.391		0.0103184	4913.28	0.0103184	3316.59	0.0109294	1765.92	0.0107987	1031.96	0.0113666	1493.56
0.0133949	1256.21	1807.11	891.436	649.323	396.361		0.010372	4847.24	0.010372	3253.1	0.0109895	1781.34	0.0108575	1030	0.0114317	1475.56
0.0135006	1147.96	1574.02	858.584	624.154	390.889		0.0104259	4775.24	0.0104259	3188.23	0.0110501	1796.1	0.0109166	1028.06	0.0114971	1457.69
0.0136071	1054.76	1327.77	805.211	596.887	380.974		0.01048	4697.49	0.01048	3122.11	0.0111109	1810.03	0.010976	1026.11	0.0115629	1439.97
0.0137145	965.139	1125.17	745.32	569.326	373.245		0.0105344	4614.25	0.0105344	3054.9	0.0111721	1822.98	0.0110357	1024.12	0.0116291	1422.37
0.0138227	887.373	946.571	676.084	543.967	366.502		0.0105891	4525.79	0.0105891	2986.74	0.0112337	1834.76	0.0110957	1022.05	0.0116957	1404.92
0.0139318	816.855	798.209	613.329	525.251	359.452		0.0106441	4432.46	0.0106441	2917.8	0.0112955	1845.19	0.0111561	1019.86	0.0117626	1387.62
0.0140417	760.764	683.798	552.899	503.238	352.109		0.0106993	4334.6	0.0106993	2848.22	0.0113578	1854.06	0.0112168	1017.51	0.0118299	1370.45
0.0141525	701.506	588.23	502.165	480.629	344.942		0.0107549	4232.62	0.0107549	2778.17	0.0114203	1861.19	0.0112779	1014.95	0.0118976	1353.44
0.0142642	644.888	512.247	457.381	462.726	339.852		0.0108107	4126.94	0.0108107	2707.81	0.0114832	1866.37	0.0113392	1012.13	0.0119657	1336.57
0.0143767	597.679	453.457	423.312	442.939	335.414		0.0108668	4018.01	0.0108668	2637.29	0.0115465	1869.4	0.0114009	1009	0.0120342	1319.85
0.0144902	555.628	407.832	394.997	425.675	326.826		0.0109233	3906.29	0.0109233	2566.76	0.0116101	1870.1	0.011463	1005.51	0.0121031	1303.28
0.0146045	517.062	373.493	371.862	409.685	321.09		0.01098	3792.24	0.01098	2496.36	0.011674	1868.26	0.0115254	1001.6	0.0121723	1286.87
0.0147198	479.094	344.961	352.767	397.034	317.332		0.011037	3676.35	0.011037	2426.26	0.0117383	1863.73	0.0115881	997.219	0.012242	1270.61
0.0148359	448.323	319.232	332.695	382.401	311.492		0.0110943	3559.1	0.0110943	2356.57	0.0118029	1856.34	0.0116511	992.304	0.0123121	1254.51
0.014953	420.108	296.79	317.778	369.91	306.963		0.0111519	3440.96	0.0111519	2287.45	0.011868	1845.95	0.0117145	986.802	0.0123825	1238.57
0.015071	393.025	277.531	306.606	360.378	302.509		0.0112098	3322.41	0.0112098	2219.02	0.0119333	1832.46	0.0117783	980.661	0.0124534	1222.79
0.0151899	364.585	264.979	295.049	350.572	297.492		0.011268	3203.88	0.011268	2151.39	0.011999	1815.79	0.0118424	973.831	0.0125247	1207.17
0.0153098	340.001	250.142	287.272	338.736	293.532		0.0113265	3085.82	0.0113265	2084.68	0.0120651	1795.87	0.0119068	966.268	0.0125964	1191.71
0.0154306	319.172	236.623	280.693	332.555	289.836		0.0113853	2968.64	0.0113853	2019	0.0121316	1772.7	0.0119716	957.933	0.0126685	1176.42
0.0155523	298.255	224.035	273.872	324.212	288.974		0.0114444	2852.72	0.0114444	1954.43	0.0121984	1746.31	0.0120368	948.796	0.012741	1161.29
0.015675	279.125	214.296	267.365	314.419	284.899		0.0115038	2738.43	0.0115038	1891.08	0.0122656	1716.75	0.0121023	938.833	0.0128139	1146.32
0.0157987	261.215	203.505	261.373	307.399	281.781		0.0115635	2626.08	0.0115635	1829.01	0.0123332	1684.13	0.0121681	928.034	0.0128872	1131.52
0.0159234	245.175	192.416	256.405	301.132	278.238		0.0116236	2515.98	0.0116236	1768.3	0.0124011	1648.6	0.0122343	916.395	0.012961	1116.89
0.016049	226.763	184.263	251.299	295.626	272.149		0.0116839	2408.39	0.0116839	1709	0.0124694	1610.34	0.0123009	903.927	0.0130352	1102.43
0.0161757	213.528	176.639	247.521	289.874	269.324		0.0117446	2303.55	0.0117446	1651.18	0.0125381	1569.57	0.0123679	890.65	0.0131098	1088.14
0.0163033	202.593	168.286	243.482	285.006	265.978		0.0118056	2201.64	0.0118056	1594.87	0.0126071	1526.55	0.0124352	876.599	0.0131848	1074.01
0.016432	190.01	161.826	239.096	278.449	262.468		0.0118668	2102.84	0.0118668	1540.12	0.0126766	1481.54	0.0125028	861.819	0.0132603	1060.06
0.0165616	177.218	158.072	235.056	273.329	260.272		0.0119285	2007.28	0.0119285	1486.95	0.0127464	1434.87	0.0125709	846.365	0.0133362	1046.28
0.0166923	165.214	151.056	232.975	269.427	256.083		0.0119904	1915.06	0.0119904	1435.37	0.0128166	1386.83	0.0126393	830.304	0.0134125	1032.66
0.016824	153.839	145.445	230.846	263.923	252.06		0.0120526	1826.26	0.0120526	1385.41	0.0128872	1337.77	0.012708	813.71	0.0134893	1019.22
0.0169568	143.901	141.299	228.947	259.978	249.345		0.0121152	1740.93	0.0121152	1337.07	0.0129581	1288.01	0.0127772	796.667	0.0135665	1005.95
0.0170906	134.636	135.647	226.946	256.661	245.46		0.0121781	1659.1	0.0121781	1290.35	0.0130295	1237.87	0.0128467	779.261	0.0136441	992.844
0.0172254	127.128	130.842	223.273	253.637	243.771		0.0122413	1580.77	0.0122413	1245.24	0.0131013	1187.69	0.0129166	761.584	0.0137222	979.912
0.0173614	118.846	128.074	222.78	249.594	242.597		0.0123049	1505.91	0.0123049	1201.73	0.0131734	1137.77	0.0129869	743.729	0.0138007	967.15
0.0174983	111.182	123.42	219.006	246.003	239.201		0.0123688	1434.49	0.0123688	1159.81	0.013246	1088.38	0.0130576	725.788	0.0138797	954.557
0.0176364	103.962	120.668	217.104	243.384	236.2		0.012433	1366.47	0.012433	1119.45	0.013319	1039.8	0.0131287	707.851	0.0139592	942.134
0.0177756	98.0561	116.491	215.38	240.865	232.855		0.0124975	1301.76	0.0124975	1080.63	0.0133923	992.254	0.0132001	690.005	0.0140391	929.879
0.0179158	91.2721	113.805	213.93	236.833	231.461		0.0125624	1240.3	0.0125624	1043.32	0.0134661	945.954	0.0132719	672.331	0.0141194	917.792
0.0180572	85.1135	111.598	211.793	233.708	228.846		0.0126276	1181.99	0.0126276	1007.48	0.0135402	901.076	0.0133442	654.902	0.0142002	905.872
0.0181997	79.1801	109.718	211.602	230.069	226.148		0.0126932	1126.74	0.0126932	973.077	0.0136148	857.768	0.0134168	637.786	0.0142815	894.117
0.0183433	75.2414	108.217	210.139	229.168	223.71		0.0127591	1074.43	0.0127591	940.081	0.0136898	816.146	0.0134898	621.04	0.0143632	882.528
0.0184881	71.8941	105.827	208.552	226.843	220.729		0.0128253	1024.97	0.0128253	908.446	0.0137652	776.3	0.0135632	604.716	0.0144454	871.102
0.0186339	66.6585	104.288	206.687	222.353	219.362		0.0128919	978.24	0.0128919	878.128	0.013841	738.29	0.013637	588.853	0.0145281	859.839
0.018781	62.7182	102.501	205.694	221.188	216.989		0.0129589	934.12	0.0129589	849.087	0.0139173	702.153	0.0137112	573.484	0.0146113	848.736
0.0189292	59.7354	101.545	205.467	217.858	214.582		0.0130261	892.497	0.0130261	821.28	0.0139939	667.904	0.0137858	558.634	0.0146949	837.793
0.0190785	57.6768	100.509	203.911	215.457	210.215		0.0130938	853.254	0.0130938	794.662	0.014071	635.533	0.0138608	544.319	0.014779	827.008
0.0192291	54.6719	99.7057	202.535	212.953	208.675		0.0131618	816.273	0.0131618	769.184	0.0141485	605.019	0.0139363	530.549	0.0148636	816.379
0.0193808	53.0777	97.9472	200.815	210.618	205.515		0.0132301	781.437	0.0132301	744.801	0.0142264	576.321	0.0140121	517.327	0.0149486	805.905
0.0195337	51.9011	97.552	198.884	208.892	203.494		0.0132988	748.636	0.0132988	721.469	0.0143048	549.387	0.0140883	504.65	0.0150342	795.583
0.0196879	51.0899	97.5594	197.942	206.456	200.928		0.0133678	717.759	0.0133678	699.146	0.0143836	524.157	0.014165	492.51	0.0151202	785.411
0.0198432	51.8206	97.2402	197.253	203.404	198.53		0.0134372	688.697	0.0134372	677.783	0.0144628	500.56	0.0142421	480.897	0.0152068	775.388
0.0199998	53.0325	97.4252	194.669	200.807	197.546		0.013507	661.345	0.013507	657.334	0.0145424	478.522	0.0143196	469.795	0.0152938	765.51
0.0201576	54.6157	96.7121	192.295	199.735	195.064		0.0135771	635.601	0.0135771	637.758	0.0146225	457.964	0.0143975	459.187	0.0153813	755.777
0.0203167	56.9177	97.239	190.096	197.01	190.766		0.0136476	611.371	0.0136476	619.013	0.0147031	438.803	0.0144759	449.053	0.0154694	746.185
0.020477	59.9913	98.4674	190.801	194.431	187.998		0.0137185	588.56	0.0137185	601.058	0.014784	420.959	0.0145546	439.374	0.0155579	736.732
0.0206386	64.4067	99.0702	189.841	193.402	185.983		0.0137897	567.077	0.0137897	583.849	0.0148655	404.35	0.0146338	430.126	0.015647	727.416
0.0208014	69.879	99.273	188.315	191.423	183.062		0.0138613	546.837	0.0138613	567.346	0.0149474	388.894	0.0147135	421.288	0.0157365	718.233
0.0209656	75.3575	101.645	187.094	189.927	179.989		0.0139332	527.76	0.0139332	551.514	0.0150297	374.513	0.0147935	412.838	0.0158266	709.181
0.021131	82.1541	103.676	185.128	187.827	177.579		0.0140056	509.769	0.0140056	536.316	0.0151125	361.131	0.014874	404.752	0.0159172	700.258
0.0212977	89.2033	107.723	182.842	185.846	175.095		0.0140783	492.789	0.0140783	521.713	0.0151957	348.676	0.014955	397.011	0.0160083	691.46
0.0214658	97.2588	111.744	181.253	185.741	173.037		0.0141514	476.751	0.0141514	507.67	0.0152794	337.077	0.0150364	389.592	0.0160999	682.785
0.0216352	107	116.067	180.452	184.686	170.229		0.0142249	461.589	0.0142249	494.155	0.0153635	326.27	0.0151182	382.475	0.016192	674.229
0.0218059	115.692	121.506	180.16	181.834	166.527		0.0142987	447.242	0.0142987	481.138	0.0154482	316.191	0.0152005	375.642	0.0162847	665.791
0.021978	124.321	128.926	179.358	180.29	164.79		0.0143729	433.652	0.0143729	468.588	0.0155332	306.783	0.0152832	369.073	0.0163779	657.465
0.0221514	135.57	137.637	177.676	180.426	161.843		0.0144476	420.76	0.0144476	456.471	0.0156188	297.992	0.0153663	362.751	0.0164716	649.25
0.0223262	144.881	146.832	178.681	179.454	158.748		0.0145226	408.518	0.0145226	444.762	0.0157048	289.766	0.01545	356.661	0.0165659	641.143
0.0225023	154.744	154.905	180.03	177.885	155.833		0.014598	396.876	0.014598	433.436	0.0157913	282.059	0.015534	350.786	0.0166607	633.14
0.0226799	164.966	160.505	180.947	176.654	152.582		0.0146738	385.789	0.0146738	422.467	0.0158783	274.826	0.0156186	345.113	0.0167561	625.238
0.0228589	174.858	164.264	181.372	176.289	150.042		0.0147499	375.212	0.0147499	411.828	0.0159658	268.029	0.0157036	339.629	0.016852	617.433
0.0230392	183.73	165.067	181.215	174.826	146.778		0.0148265	365.105	0.0148265	401.497	0.0160537	261.629	0.015789	334.32	0.0169484	609.724
0.023221	190.937	164.103	181.276	173.776	144.848		0.0149035	355.433	0.0149035	391.456	0.0161421	255.593	0.0158749	329.175	0.0170454	602.105
0.0234043	199.852	162.909	180.949	172.238	142.583		0.0149809	346.16	0.0149809	381.682	0.016231	249.89	0.0159613	324.185	0.017143	594.575
0.0235889	205.091	160.63	178.123	172.098	138.649		0.0150586	337.25	0.0150586	372.155	0.0163204	244.491	0.0160482	319.339	0.0172411	587.13
0.0237751	209.164	160.353	174.899	171.74	135.817		0.0151368	328.675	0.0151368	362.857	0.0164103	239.369	0.0161355	314.627	0.0173398	579.766
0.0239627	214.859	162.975	170.271	169.873	132.572		0.0152154	320.406	0.0152154	353.774	0.0165007	234.501	0.0162233	310.043	0.017439	572.482
0.0241518	218.14	166.159	166.058	167.972	129.678		0.0152944	312.416	0.0152944	344.889	0.0165916	229.865	0.0163116	305.577	0.0175388	565.272
0.0243423	221.796	170.15	164.926	168.195	128.032		0.0153738	304.68	0.0153738	336.185	0.016683	225.441	0.0164003	301.224	0.0176392	558.135
0.0245344	223.545	175.133	162.19	166.736	124.416		0.0154536	297.174	0.0154536	327.649	0.0167748	221.211	0.0164896	296.976	0.0177402	551.067
0.024728	226.533	180.929	159.564	164.983	121.338		0.0155339	289.877	0.0155339	319.272	0.0168672	217.158	0.0165793	292.827	0.0178417	544.065
0.0249231	226.408	188.734	157.622	162.995	118.257		0.0156145	282.771	0.0156145	311.042	0.0169601	213.268	0.0166695	288.772	0.0179438	537.127
0.0251198	228.481	196.922	157.043	162.098	116.147		0.0156956	275.835	0.0156956	302.944	0.0170535	209.526	0.0167603	284.805	0.0180465	530.248
0.025318	228.806	205.994	157.843	159.372	113.015		0.0157771	269.052	0.0157771	294.972	0.0171475	205.921	0.0168515	280.923	0.0181498	523.427
0.0255178	229.781	216.044	156.414	156.217	110.213		0.015859	262.407	0.015859	287.118	0.0172419	202.441	0.0169432	277.119	0.0182537	516.661
0.0257191	230.124	225.199	157.142	153.625	106.814		0.0159413	255.887	0.0159413	279.374	0.0173369	199.076	0.0170354	273.391	0.0183582	509.946
0.0259221	230.73	230.937	158.363	151.088	104.647		0.0160241	249.476	0.0160241	271.732	0.0174324	195.817	0.0171281	269.733	0.0184632	503.281
0.0261266	232.265	233.38	161.131	147.387	101.693		0.0161073	243.163	0.0161073	264.187	0.0175284	192.655	0.0172213	266.144	0.0185689	496.663
0.0263328	233.699	228.196	163.712	145.302	99.335		0.0161909	236.939	0.0161909	256.737	0.0176249	189.583	0.017315	262.618	0.0186752	490.089
0.0265406	234.349	216.224	165.611	141.12	97.0349		0.016275	230.792	0.016275	249.376	0.017722	186.595	0.0174092	259.154	0.0187821	483.556
0.02675	236.598	197.538	165.296	139.031	94.2457		0.0163595	224.713	0.0163595	242.099	0.0178196	183.685	0.0175039	255.747	0.0188895	477.064
0.0269611	238.73	178.549	161.857	136.191	92.152		0.0164444	218.695	0.0164444	234.907	0.0179178	180.847	0.0175992	252.397	0.0189977	470.609
0.0271738	244.344	163.337	153.212	132.742	89.5343		0.0165298	212.734	0.0165298	227.799	0.0180164	178.077	0.017695	249.099	0.0191064	464.189
0.0273882	244.306	151.084	143.876	130.29	87.1842		0.0166156	206.821	0.0166156	220.772	0.0181157	175.371	0.0177913	245.852	0.0192157	457.804
0.0276044	248.871	142.421	136.274	128.049	85.5571		0.0167018	200.951	0.0167018	213.827	0.0182154	172.725	0.0178881	242.653	0.0193257	451.45
0.0278222	251.641	135.119	128.189	124.404	83.4305		0.0167886	195.123	0.0167886	206.967	0.0183158	170.138	0.0179854	239.502	0.0194363	445.127
0.0280417	255.279	129.853	121.946	121.316	82.4482		0.0168757	189.335	0.0168757	200.194	0.0184167	167.608	0.0180833	236.395	0.0195476	438.833
0.028263	257.207	126.965	116.441	119.874	79.7251		0.0169633	183.582	0.0169633	193.508	0.0185181	165.133	0.0181817	233.332	0.0196594	432.567
0.028486	262.94	124.356	112.214	117.773	78.2159		0.0170514	177.865	0.0170514	186.914	0.0186201	162.714	0.0182806	230.311	0.019772	426.327
0.0287108	267.367	120.707	109.166	115.861	76.8245		0.0171399	172.185	0.0171399	180.418	0.0187226	160.35	0.0183801	227.332	0.0198851	420.113
0.0289373	272.047	118.71	105.716	114.71	75.916		0.0172289	166.543	0.0172289	174.022	0.0188258	158.044	0.0184801	224.395	0.0199989	413.923
0.0291657	276.875	118.674	103.295	112.892	74.5338		0.0173184	160.94	0.0173184	167.73	0.0189294	155.797	0.0185807	221.498	0.0201134	407.757
0.0293958	282.966	116.383	101.533	111.489	72.0874		0.0174083	155.382	0.0174083	161.552	0.0190337	153.614	0.0186818	218.643	0.0202285	401.615
0.0296278	288.521	116.031	100.135	109.776	71.0227		0.0174987	149.872	0.0174987	155.493	0.0191385	151.499	0.0187835	215.831	0.0203443	395.496
0.0298615	294.197	115.171	98.7251	109.539	69.9207		0.0175895	144.415	0.0175895	149.559	0.0192439	149.457	0.0188857	213.062	0.0204607	389.399
0.0300972	301.63	116.161	96.5399	107.495	69.3272		0.0176808	139.018	0.0176808	143.757	0.0193499	147.496	0.0189884	210.34	0.0205778	383.326
0.0303347	306.82	117.569	95.6725	107.27	68.5297		0.0177726	133.689	0.0177726	138.098	0.0194565	145.625	0.0190918	207.668	0.0206956	377.275
0.030574	312.544	117.556	95.2747	106.712	67.8442		0.0178649	128.435	0.0178649	132.587	0.0195637	143.853	0.0191957	205.049	0.0208141	371.248
0.0308153	319.934	118.597	94.4882	106.565	67.6087		0.0179577	123.265	0.0179577	127.233	0.0196714	142.192	0.0193001	202.489	0.0209332	365.244
0.0310584	324.882	121.106	94.0488	105.543	67.2234		0.0180509	118.191	0.0180509	122.045	0.0197798	140.656	0.0194051	199.994	0.021053	359.265
0.0313035	327.751	122.354	94.0161	106.247	65.9036		0.0181446	113.224	0.0181446	117.034	0.0198887	139.256	0.0195107	197.571	0.0211735	353.311
0.0315505	331.173	126.623	93.0109	105.005	65.6954		0.0182388	108.375	0.0182388	112.204	0.0199983	138.01	0.0196169	195.23	0.0212947	347.383
0.0317995	332.912	129.215	93.9102	105.628	64.6123		0.0183335	103.656	0.0183335	107.567	0.0201084	136.931	0.0197237	192.98	0.0214165	341.482
0.0320504	334.703	132.782	93.4256	105.576	65.0009		0.0184287	99.0831	0.0184287	103.132	0.0202192	136.034	0.019831	190.834	0.0215391	335.609
0.0323033	333.408	138.299	93.7743	106.021	64.0516		0.0185244	94.6683	0.0185244	98.9061	0.0203305	135.333	0.0199389	188.803	0.0216624	329.767
0.0325582	330.924	143.721	94.1332	105.577	63.7863		0.0186205	90.4265	0.0186205	94.8973	0.0204425	134.841	0.0200474	186.902	0.0217864	323.955
0.0328151	327.361	150.238	95.7662	104.539	63.3238		0.0187172	86.374	0.0187172	91.1157	0.0205551	134.566	0.0201565	185.146	0.0219111	318.177
0.033074	322.431	157.451	99.1238	105.114	63.0106		0.0188144	82.525	0.0188144	87.5668	0.0206683	134.514	0.0202662	183.547	0.0220365	312.433
0.033335	313.795	164.744	100.38	104.92	62.4308		0.0189121	78.8947	0.0189121	84.2567	0.0207821	134.685	0.0203765	182.122	0.0221626	306.727
0.0335981	307.447	174.286	99.2454	104.897	61.6782		0.0190102	75.4998	0.0190102	81.194	0.0208966	135.074	0.0204873	180.88	0.0222894	301.059
0.0338632	297.808	183.751	100.711	104.177	61.4761		0.0191089	72.355	0.0191089	78.3833	0.0210117	135.669	0.0205988	179.832	0.022417	295.433
0.0341304	286.738	193.095	103.932	103.391	61.2155		0.0192082	69.4743	0.0192082	75.8277	0.0211274	136.453	0.0207109	178.982	0.0225453	289.849
0.0343997	275.212	200.163	107.467	102.215	60.718		0.0193079	66.8732	0.0193079	73.5331	0.0212438	137.402	0.0208236	178.331	0.0226743	284.312
0.0346711	261.319	201.296	111.633	101.569	59.4159		0.0194081	64.5651	0.0194081	71.5025	0.0213608	138.488	0.0209369	177.871	0.0228041	278.823
0.0349447	249.189	194.477	116.288	99.7775	59.2586		0.0195089	62.5614	0.0195089	69.7356	0.0214784	139.681	0.0210509	177.59	0.0229346	273.385
0.0352204	236.717	180.379	118.832	97.3593	58.7102		0.0196102	60.8743	0.0196102	68.2353	0.0215967	140.95	0.0211654	177.465	0.0230659	268
0.0354984	223.817	162.33	119.168	95.4768	57.6901		0.019712	59.514	0.019712	67.0016	0.0217157	142.264	0.0212806	177.469	0.0231979	262.672
0.0357785	209.76	145.406	115.686	91.9905	56.9792		0.0198143	58.4873	0.0198143	66.0311	0.0218353	143.599	0.0213964	177.566	0.0233307	257.402
0.0360608	197.296	131.101	107.995	90.2046	56.3007		0.0199172	57.8015	0.0199172	65.3229	0.0219556	144.933	0.0215128	177.719	0.0234642	252.194
0.0363453	185.436	120.162	101.741	86.7488	55.9755		0.0200206	57.4612	0.0200206	64.874	0.0220765	146.254	0.0216299	177.886	0.0235985	247.051
0.0366321	172.814	110.817	95.4941	84.2534	54.537		0.0201245	57.4673	0.0201245	64.6776	0.0221981	147.554	0.0217476	178.03	0.0237336	241.976
0.0369212	161.363	103.313	90.2759	81.7507	53.6308		0.020229	57.8202	0.020229	64.729	0.0223203	148.837	0.021866	178.115	0.0238694	236.97
0.0372125	150.233	97.0481	85.641	78.7621	52.6231		0.0203341	58.5178	0.0203341	65.022	0.0224433	150.108	0.0219849	178.113	0.024006	232.038
0.0375062	140.145	91.5952	81.651	75.6078	51.979		0.0204396	59.5534	0.0204396	65.5467	0.0225669	151.382	0.0221046	178.006	0.0241434	227.181
0.0378021	129.973	86.3348	77.4592	72.8391	50.7164		0.0205457	60.92	0.0205457	66.2952	0.0226912	152.673	0.0222249	177.785	0.0242816	222.404
0.0381004	120.668	82.0605	74.5814	69.8776	50.0349		0.0206524	62.6075	0.0206524	67.2584	0.0228162	154	0.0223458	177.452	0.0244206	217.707
0.038401	112.942	77.8062	72.5355	67.4856	48.9132		0.0207596	64.6018	0.0207596	68.4235	0.0229418	155.377	0.0224674	177.017	0.0245603	213.095
0.038704	104.159	74.3224	69.694	64.4628	47.5925		0.0208674	66.8883	0.0208674	69.7804	0.0230682	156.819	0.0225897	176.499	0.0247009	208.569
0.0390095	96.3061	69.4632	66.9038	61.52	46.1959		0.0209757	69.4494	0.0209757	71.3175	0.0231952	158.336	0.0227126	175.921	0.0248423	204.133
0.0393173	89.6501	64.6697	64.4099	59.0566	45.1587		0.0210846	72.2643	0.0210846	73.0202	0.023323	159.93	0.0228362	175.311	0.0249845	199.787
0.0396275	82.9806	60.7163	62.2963	56.7971	44.0619		0.0211941	75.3121	0.0211941	74.8771	0.0234515	161.6	0.0229605	174.697	0.0251274	195.536
0.0399402	76.8383	55.3758	60.0676	54.8288	42.5307		0.0213042	78.5693	0.0213042	76.8751	0.0235806	163.338	0.0230854	174.104	0.0252713	191.381
0.0402554	70.2784	49.9553	58.1723	52.1708	41.6094		0.0214148	82.0103	0.0214148	78.9989	0.0237105	165.129	0.023211	173.555	0.0254159	187.323
0.040573	64.8304	45.6903	55.051	49.8578	40.6441		0.0215259	85.6105	0.0215259	81.2369	0.0238411	166.949	0.0233373	173.067	0.0255614	183.365
0.0408932	59.6007	42.2385	52.5987	48.1489	39.7386		0.0216377	89.3428	0.0216377	83.5751	0.0239724	168.773	0.0234643	172.652	0.0257077	179.509
0.0412158	54.7452	39.2995	50.5055	46.0632	38.5018		0.02175	93.1801	0.02175	85.9993	0.0241044	170.568	0.023592	172.313	0.0258548	175.755
0.0415411	49.5232	36.8527	48.3142	43.9535	37.5831		0.021863	97.0968	0.021863	88.4985	0.0242372	172.296	0.0237204	172.048	0.0260028	172.106
0.0418689	45.2683	34.6865	46.1251	42.6264	37.8327		0.0219765	101.066	0.0219765	91.0591	0.0243707	173.919	0.0238495	171.845	0.0261516	168.563
0.0421992	40.9225	32.7778	44.4463	40.7831	35.76		0.0220906	105.062	0.0220906	93.6688	0.0245049	175.398	0.0239793	171.688	0.0263013	165.125
0.0425322	36.9085	30.9842	42.7672	39.2423	34.3873		0.0222053	109.061	0.0222053	96.3182	0.0246399	176.69	0.0241097	171.555	0.0264518	161.795
0.0428678	33.2871	29.6732	41.6395	38.322	33.4826		0.0223205	113.04	0.0223205	98.9948	0.0247756	177.76	0.0242409	171.415	0.0266032	158.572
0.0432061	29.941	28.4601	40.8018	36.8714	32.5511		0.0224364	116.977	0.0224364	101.69	0.0249121	178.57	0.0243729	171.239	0.0267554	155.456
0.043547	26.9852	27.146	39.7181	35.6763	31.7975		0.0225529	120.856	0.0225529	104.395	0.0250493	179.092	0.0245055	170.99	0.0269086	152.449
0.0438906	24.3178	26.1307	38.2775	34.6732	31.3612		0.02267	124.656	0.02267	107.101	0.0251872	179.299	0.0246388	170.633	0.0270626	149.548
0.044237	22.1751	25.0892	37.9195	33.8472	30.9902		0.0227877	128.366	0.0227877	109.802	0.025326	179.175	0.0247729	170.133	0.0272175	146.755
0.044586	20.5174	24.5485	37.2925	33.0452	30.3075		0.022906	131.973	0.022906	112.491	0.0254654	178.709	0.0249077	169.456	0.0273733	144.068
0.0449378	19.1306	23.7138	36.4737	32.5164	29.5629		0.0230249	135.467	0.0230249	115.163	0.0256057	177.898	0.0250433	168.575	0.0275299	141.486
0.0452924	18.096	23.1716	36.0364	31.9138	29.5025		0.0231445	138.842	0.0231445	117.815	0.0257467	176.748	0.0251795	167.464	0.0276875	139.008
0.0456498	17.4521	23.095	35.515	31.4856	29.1975		0.0232646	142.093	0.0232646	120.442	0.0258885	175.272	0.0253166	166.106	0.0278459	136.632
0.04601	17.3127	22.7599	35.2871	31.2173	28.6426		0.0233854	145.22	0.0233854	123.042	0.0260311	173.49	0.0254543	164.489	0.0280053	134.357
0.0463731	17.4425	22.9744	34.8486	31.5956	28.2207		0.0235068	148.223	0.0235068	125.615	0.0261745	171.428	0.0255928	162.61	0.0281656	132.181
0.046739	18.018	23.4027	34.7697	30.8532	28.0282		0.0236289	151.105	0.0236289	128.157	0.0263187	169.12	0.0257321	160.472	0.0283268	130.1
0.0471078	18.8113	23.8886	34.9571	30.8239	28.1815		0.0237515	153.873	0.0237515	130.67	0.0264636	166.602	0.0258721	158.088	0.0284889	128.114
0.0474795	20.0998	24.446	34.8986	30.6824	27.8251		0.0238749	156.531	0.0238749	133.155	0.0266094	163.914	0.0260129	155.475	0.028652	126.218
0.0478542	21.2924	25.0291	35.1703	30.7691	27.686		0.0239988	159.091	0.0239988	135.611	0.0267559	161.099	0.0261545	152.657	0.028816	124.41
0.0482318	22.6784	25.8395	35.2868	30.5108	27.3311		0.0241234	161.562	0.0241234	138.043	0.0269033	158.2	0.0262968	149.662	0.0289809	122.687
0.0486124	24.5643	26.5121	35.2717	30.9061	27.4493		0.0242486	163.956	0.0242486	140.449	0.0270515	155.262	0.0264399	146.522	0.0291468	121.046
0.0489959	26.3817	27.2835	35.6438	31.0612	26.9909		0.0243745	166.285	0.0243745	142.833	0.0272005	152.327	0.0265838	143.272	0.0293136	119.482
0.0493826	28.4811	27.9167	35.5557	31.3096	27.0898		0.0245011	168.563	0.0245011	145.199	0.0273503	149.438	0.0267284	139.947	0.0294813	117.992
0.0497722	30.4872	28.7289	35.7184	31.5659	26.7458		0.0246283	170.803	0.0246283	147.547	0.0275009	146.635	0.0268739	136.584	0.0296501	116.571
0.050165	32.6826	29.3915	35.394	31.6361	26.7772		0.0247562	173.02	0.0247562	149.882	0.0276524	143.954	0.0270201	133.217	0.0298198	115.217
0.0505608	34.7419	30.1209	35.2552	31.3589	26.6886		0.0248847	175.225	0.0248847	152.204	0.0278047	141.432	0.0271672	129.881	0.0299904	113.923
0.0509598	37.0664	30.659	34.9249	31.5358	26.2818		0.0250139	177.433	0.0250139	154.519	0.0279578	139.098	0.027315	126.607	0.0301621	112.687
0.0513619	39.6235	31.2987	34.9408	31.5503	26.0193		0.0251437	179.655	0.0251437	156.827	0.0281118	136.982	0.0274636	123.424	0.0303347	111.503
0.0517672	42.0944	32.2633	34.639	31.6158	25.7776		0.0252743	181.904	0.0252743	159.131	0.0282667	135.108	0.0276131	120.358	0.0305083	110.367
0.0521757	44.1381	32.9784	34.5155	31.815	25.5292		0.0254055	184.19	0.0254055	161.433	0.0284224	133.498	0.0277634	117.432	0.0306829	109.275
0.0525874	46.5616	34.0062	34.3829	31.4628	25.2863		0.0255374	186.521	0.0255374	163.733	0.0285789	132.17	0.0279144	114.668	0.0308586	108.22
0.0530023	48.7858	34.429	34.2319	31.3481	25.0274		0.02567	188.906	0.02567	166.035	0.0287363	131.138	0.0280663	112.084	0.0310352	107.2
0.0534205	51.2303	34.5096	34.0863	31.533	24.8682		0.0258033	191.351	0.0258033	168.336	0.0288946	130.415	0.0282191	109.693	0.0312128	106.208
0.0538421	53.309	34.8549	33.8556	31.2541	24.5787		0.0259372	193.86	0.0259372	170.638	0.0290537	130.008	0.0283726	107.509	0.0313914	105.241
0.0542669	55.1424	35.5652	33.2982	30.9951	24.2359		0.0260719	196.437	0.0260719	172.94	0.0292137	129.921	0.028527	105.543	0.0315711	104.294
0.0546951	56.8907	35.867	32.4116	30.8443	23.8729		0.0262072	199.083	0.0262072	175.241	0.0293746	130.153	0.0286823	103.802	0.0317518	103.361
0.0551267	58.1467	36.6807	32.1236	30.8511	23.7264		0.0263433	201.797	0.0263433	177.54	0.0295364	130.702	0.0288383	102.295	0.0319335	102.44
0.0555617	59.1469	37.3433	31.6915	30.6534	23.2544		0.0264801	204.578	0.0264801	179.832	0.0296991	131.558	0.0289953	101.024	0.0321163	101.524
0.0560001	60.1724	38.3431	31.2626	30.5297	22.7912		0.0266176	207.422	0.0266176	182.117	0.0298627	132.707	0.0291531	99.9943	0.0323001	100.61
0.056442	60.6531	39.0426	31.3004	30.0124	22.5126		0.0267558	210.325	0.0267558	184.388	0.0300272	134.131	0.0293117	99.2068	0.032485	99.6948
0.0568874	60.5879	39.7918	30.9876	30.0023	22.3319		0.0268947	213.281	0.0268947	186.642	0.0301926	135.806	0.0294712	98.6616	0.0326709	98.7732
0.0573363	60.6414	40.5575	30.7563	29.5095	21.9497		0.0270343	216.283	0.0270343	188.874	0.0303588	137.701	0.0296316	98.3568	0.0328579	97.842
0.0577887	60.0725	40.709	30.9483	29.2423	21.6177		0.0271746	219.324	0.0271746	191.077	0.0305261	139.778	0.0297928	98.2884	0.0330459	96.8978
0.0582447	58.704	39.872	30.9786	29.0685	21.2002		0.0273157	222.394	0.0273157	193.245	0.0306942	141.995	0.0299549	98.4503	0.0332351	95.9372
0.0587043	57.8884	38.9798	30.808	28.4536	21.127		0.0274576	225.485	0.0274576	195.369	0.0308632	144.303	0.030118	98.8336	0.0334253	94.9575
0.0591675	56.101	38.3765	30.4087	28.0488	20.7666		0.0276001	228.588	0.0276001	197.443	0.0310332	146.646	0.0302818	99.426	0.0336166	93.9559
0.0596344	54.9883	37.7572	30.0003	28.177	20.4868		0.0277434	231.691	0.0277434	199.457	0.0312042	148.964	0.0304466	100.212	0.033809	92.9302
0.0601049	53.5011	36.7588	29.2395	27.1712	20.2308		0.0278874	234.785	0.0278874	201.402	0.031376	151.195	0.0306123	101.171	0.0340025	91.8782
0.0605792	51.1592	35.29	28.8121	26.585	19.9032		0.0280322	237.858	0.0280322	203.267	0.0315488	153.273	0.0307789	102.28	0.0341971	90.7982
0.0610572	49.3695	33.688	28.4672	26.1175	19.6815		0.0281778	240.899	0.0281778	205.044	0.0317226	155.135	0.0309464	103.508	0.0343928	89.6889
0.061539	47.1701	32.2653	27.6881	25.406	19.5835		0.0283241	243.895	0.0283241	206.721	0.0318973	156.719	0.0311148	104.822	0.0345897	88.5493
0.0620246	44.9993	30.7059	26.9306	24.7177	19.46		0.0284711	246.833	0.0284711	208.288	0.032073	157.971	0.0312841	106.181	0.0347876	87.3786
0.062514	42.9094	29.3056	26.3373	24.2621	19.2138		0.0286189	249.698	0.0286189	209.734	0.0322497	158.845	0.0314543	107.542	0.0349867	86.1765
0.0630073	40.92	27.8598	25.5214	23.529	19.1188		0.0287675	252.474	0.0287675	211.049	0.0324273	159.308	0.0316255	108.856	0.035187	84.9431
0.0635045	38.8384	26.8764	25.0761	23.1143	18.9381		0.0289169	255.145	0.0289169	212.222	0.0326059	159.339	0.0317976	110.075	0.0353884	83.6786
0.0640056	36.841	25.6057	24.1834	22.5577	18.6968		0.029067	257.692	0.029067	213.243	0.0327855	158.933	0.0319706	111.148	0.0355909	82.3839
0.0645106	34.3773	24.5644	23.746	21.9322	18.5698		0.0292179	260.095	0.0292179	214.105	0.032966	158.101	0.0321446	112.026	0.0357946	81.06
0.0650197	32.1359	23.6925	23.182	21.5631	18.3947		0.0293696	262.33	0.0293696	214.798	0.0331476	156.868	0.0323195	112.668	0.0359995	79.7084
0.0655327	30.4146	22.7624	22.5616	21.1534	18.2886		0.0295221	264.376	0.0295221	215.316	0.0333302	155.274	0.0324954	113.037	0.0362055	78.3307
0.0660498	28.5027	21.8598	22.082	20.5948	18.0608		0.0296753	266.207	0.0296753	215.652	0.0335138	153.368	0.0326722	113.107	0.0364127	76.929
0.066571	26.5065	20.9424	21.7605	20.2341	17.8715		0.0298294	267.797	0.0298294	215.802	0.0336983	151.205	0.03285	112.865	0.0366211	75.5057
0.0670963	24.6695	20.1478	21.3771	19.8744	17.6043		0.0299843	269.121	0.0299843	215.763	0.0338839	148.846	0.0330288	112.312	0.0368307	74.0634
0.0676258	22.7903	19.4485	20.9212	19.4971	17.6165		0.03014	270.153	0.03014	215.533	0.0340706	146.347	0.0332085	111.461	0.0370415	72.6051
0.0681594	21.1048	18.7886	20.569	19.0597	17.5092		0.0302964	270.869	0.0302964	215.11	0.0342582	143.763	0.0333892	110.339	0.0372535	71.1338
0.0686972	19.7686	18.0605	20.216	18.7215	17.2794		0.0304537	271.246	0.0304537	214.498	0.0344469	141.137	0.0335709	108.983	0.0374667	69.653
0.0692393	18.4055	17.4672	19.8148	18.3417	17.1575		0.0306118	271.264	0.0306118	213.698	0.0346366	138.503	0.0337536	107.441	0.0376812	68.1661
0.0697856	17.3544	16.9459	19.5683	18.0466	16.9455		0.0307708	270.908	0.0307708	212.714	0.0348274	135.88	0.0339373	105.761	0.0378968	66.677
0.0703363	16.4054	16.4223	19.2577	17.8609	16.8973		0.0309305	270.166	0.0309305	211.551	0.0350192	133.276	0.034122	103.997	0.0381137	65.1895
0.0708913	15.7783	16.0641	19.0779	17.578	16.6819		0.0310911	269.032	0.0310911	210.215	0.0352121	130.683	0.0343076	102.196	0.0383319	63.7076
0.0714507	15.0845	15.8589	18.9225	17.3933	16.7315		0.0312525	267.505	0.0312525	208.713	0.035406	128.084	0.0344943	100.402	0.0385513	62.2352
0.0720145	14.6161	15.6038	18.6872	17.2561	16.5688		0.0314148	265.591	0.0314148	207.053	0.0356011	125.451	0.034682	98.6499	0.0387719	60.7765
0.0725827	14.4009	15.372	18.5482	17.0861	16.4073		0.0315779	263.301	0.0315779	205.242	0.0357971	122.75	0.0348708	96.9651	0.0389938	59.3356
0.0731554	14.2954	15.2961	18.335	16.9636	16.311		0.0317418	260.654	0.0317418	203.288	0.0359943	119.946	0.0350605	95.362	0.039217	57.9164
0.0737327	14.2595	15.2441	18.2012	16.833	16.2533		0.0319066	257.672	0.0319066	201.198	0.0361925	117.004	0.0352513	93.8442	0.0394414	56.5231
0.0743145	14.4466	15.36	18.0588	16.7976	16.2944		0.0320723	254.384	0.0320723	198.982	0.0363919	113.894	0.0354431	92.4052	0.0396672	55.1595
0.0749009	14.6366	15.4391	18.1144	16.7424	16.1638		0.0322388	250.82	0.0322388	196.645	0.0365923	110.599	0.035636	91.0295	0.0398942	53.8294
0.0754919	14.9588	15.5757	17.8919	16.8624	16.0358		0.0324062	247.016	0.0324062	194.196	0.0367939	107.108	0.0358299	89.6947	0.0401225	52.5364
0.0760876	15.5081	15.6744	18.0608	16.6909	15.9279		0.0325744	243.007	0.0325744	191.639	0.0369965	103.43	0.0360249	88.3734	0.0403522	51.284
0.076688	15.8559	15.8017	18.2397	16.7629	15.9904		0.0327435	238.829	0.0327435	188.98	0.0372003	99.5831	0.036221	87.0361	0.0405831	50.0752
0.0772931	16.4089	16.0698	17.8504	16.8369	15.8606		0.0329135	234.517	0.0329135	186.226	0.0374052	95.6005	0.0364181	85.6539	0.0408154	48.913
0.077903	16.9435	16.2637	17.7975	16.7497	15.7988		0.0330844	230.104	0.0330844	183.379	0.0376112	91.5257	0.0366162	84.2012	0.041049	47.8001
0.0785177	17.5733	16.5344	17.7662	16.8307	15.7775		0.0332562	225.618	0.0332562	180.445	0.0378184	87.4094	0.0368155	82.6583	0.0412839	46.7389
0.0791373	18.1313	16.7704	17.7445	16.7963	15.7538		0.0334288	221.084	0.0334288	177.427	0.0380266	83.3055	0.0370158	81.0133	0.0415202	45.7312
0.0797618	18.7198	17.0507	17.8054	16.8726	15.7045		0.0336024	216.521	0.0336024	174.329	0.0382361	79.2672	0.0372173	79.2636	0.0417578	44.7788
0.0803911	19.1766	17.1946	17.8403	16.9718	15.6482		0.0337768	211.945	0.0337768	171.156	0.0384467	75.3433	0.0374198	77.4161	0.0419968	43.8829
0.0810255	19.7444	17.3271	17.8486	16.9903	15.5855		0.0339522	207.364	0.0339522	167.91	0.0386584	71.5748	0.0376234	75.486	0.0422372	43.0444
0.0816648	19.9851	17.4595	17.8591	16.8467	15.5574		0.0341285	202.781	0.0341285	164.596	0.0388714	67.9934	0.0378281	73.4957	0.0424789	42.2637
0.0823092	20.4172	17.6669	17.7668	16.8227	15.4569		0.0343057	198.196	0.0343057	161.219	0.0390855	64.6196	0.038034	71.472	0.0427221	41.541
0.0829587	20.5236	17.6656	17.8312	16.8597	15.4137		0.0344838	193.605	0.0344838	157.785	0.0393007	61.4636	0.038241	69.4433	0.0429666	40.8758
0.0836133	20.627	17.6751	17.8047	16.789	15.4293		0.0346628	189	0.0346628	154.298	0.0395172	58.5253	0.0384491	67.4371	0.0432125	40.2675
0.0842731	20.7078	17.655	17.6669	16.7858	15.2991		0.0348428	184.372	0.0348428	150.766	0.0397348	55.7961	0.0386583	65.477	0.0434598	39.7147
0.0849381	20.7221	17.5939	17.6316	16.7259	15.2383		0.0350237	179.712	0.0350237	147.194	0.0399537	53.2608	0.0388687	63.5814	0.0437085	39.2159
0.0856083	20.5718	17.5096	17.4789	16.744	15.6477		0.0352055	175.011	0.0352055	143.589	0.0401738	50.8992	0.0390802	61.7623	0.0439587	38.7692
0.0862838	20.5062	17.2765	17.3416	16.5484	15.1582		0.0353883	170.262	0.0353883	139.959	0.040395	48.6888	0.0392928	60.025	0.0442103	38.3721
0.0869646	20.2689	17.2368	17.267	16.434	15.28		0.035572	165.461	0.035572	136.308	0.0406175	46.6066	0.0395067	58.3682	0.0444633	38.0218
0.0876509	20.1391	17.0269	17.1172	16.4465	15.1081		0.0357567	160.609	0.0357567	132.646	0.0408412	44.6311	0.0397216	56.785	0.0447178	37.7154
0.0883425	19.7492	16.8259	17.0331	16.2315	14.9788		0.0359423	155.709	0.0359423	128.975	0.0410662	42.744	0.0399378	55.2638	0.0449737	37.4493
0.0890396	19.3616	16.7245	16.8746	16.1375	14.995		0.0361289	150.769	0.0361289	125.303	0.0412923	40.9316	0.0401551	53.7898	0.0452311	37.22
0.0897422	18.9264	16.4844	16.6105	16.0463	14.9459		0.0363165	145.802	0.0363165	121.632	0.0415198	39.186	0.0403736	52.3458	0.04549	37.0235
0.0904503	18.5746	16.2939	16.51	15.8743	14.8695		0.0365051	140.825	0.0365051	117.967	0.0417485	37.5054	0.0405933	50.9144	0.0457504	36.8555
0.091164	18.1301	16.0739	16.478	15.7996	14.7479		0.0366946	135.855	0.0366946	114.31	0.0419784	35.8938	0.0408142	49.4787	0.0460122	36.7119
0.0918834	17.725	15.8759	16.3203	15.6491	14.7221		0.0368851	130.914	0.0368851	110.662	0.0422096	34.3608	0.0410363	48.0243	0.0462756	36.5881
0.0926084	17.2686	15.6295	16.1918	15.543	14.8596		0.0370766	126.022	0.0370766	107.024	0.0424421	32.92	0.0412596	46.5408	0.0465404	36.4796
0.0933392	16.8049	15.4332	16.0587	15.5046	14.5724		0.0372691	121.201	0.0372691	103.395	0.0426758	31.5869	0.0414842	45.0231	0.0468068	36.3818
0.0940757	16.4965	15.144	15.9901	15.3877	14.5544		0.0374626	116.468	0.0374626	99.7757	0.0429109	30.3769	0.0417099	43.473	0.0470747	36.2901
0.094818	16.1051	15.046	15.88	15.2717	14.5369		0.0376571	111.842	0.0376571	96.1651	0.0431472	29.3034	0.0419369	41.8997	0.0473441	36.1999
0.0955662	15.679	14.885	15.7742	15.1465	14.4872		0.0378526	107.333	0.0378526	92.5623	0.0433849	28.3758	0.0421651	40.3204	0.0476151	36.107
0.0963203	15.4037	14.7025	15.6184	14.9931	14.4235		0.0380491	102.95	0.0380491	88.9677	0.0436238	27.5979	0.0423945	38.7596	0.0478876	36.007
0.0970803	15.2855	14.6089	15.5513	14.9514	14.3864		0.0382466	98.6967	0.0382466	85.3824	0.0438641	26.9683	0.0426252	37.2468	0.0481617	35.8958
0.0978464	15.1354	14.5216	15.5722	14.8796	14.3114		0.0384452	94.5719	0.0384452	81.8081	0.0441057	26.4801	0.0428572	35.8145	0.0484373	35.7696
0.0986184	14.8944	14.4098	15.44	14.7709	14.3254		0.0386448	90.5705	0.0386448	78.2486	0.0443486	26.1222	0.0430904	34.4942	0.0487145	35.625
0.0993966	14.883	14.3946	15.3834	14.7865	14.2996		0.0388454	86.6832	0.0388454	74.7089	0.0445929	25.8807	0.0433249	33.3129	0.0489933	35.4588
0.100181	14.8723	14.3086	15.3204	14.7629	14.2664		0.0390471	82.8982	0.0390471	71.1958	0.0448385	25.7405	0.0435607	32.2901	0.0492737	35.268
0.100971	14.844	14.292	15.1969	14.7174	14.1853		0.0392498	79.2019	0.0392498	67.7181	0.0450855	25.6868	0.0437977	31.4358	0.0495557	35.0505
0.101768	14.925	14.2787	15.1749	14.5804	14.1431		0.0394536	75.5798	0.0394536	64.2856	0.0453338	25.7062	0.044036	30.7498	0.0498394	34.8042
0.102571	14.9971	14.3587	15.0428	14.6343	14.1039		0.0396585	72.018	0.0396585	60.91	0.0455835	25.788	0.0442757	30.223	0.0501246	34.5277
0.103381	15.178	14.2811	15.1035	14.6105	14.0196		0.0398644	68.5048	0.0398644	57.6043	0.0458345	25.9243	0.0445166	29.8389	0.0504115	34.2199
0.104196	15.2716	14.3476	14.9699	14.5937	14.0367		0.0400713	65.031	0.0400713	54.3816	0.046087	26.1102	0.0447588	29.5769	0.0507	33.8805
0.105018	15.4974	14.4274	14.9882	14.5244	13.9653		0.0402794	61.5913	0.0402794	51.2558	0.0463408	26.3437	0.0450024	29.4146	0.0509902	33.5096
0.105847	15.6626	14.4777	14.9228	14.4151	13.9013		0.0404885	58.1855	0.0404885	48.2406	0.0465961	26.625	0.0452473	29.3303	0.051282	33.1076
0.106682	15.8594	14.5532	14.9017	14.4403	13.8138		0.0406987	54.8177	0.0406987	45.3487	0.0468527	26.9558	0.0454935	29.305	0.0515755	32.6757
0.107524	16.0848	14.6431	14.8804	14.4518	13.8051		0.04091	51.4974	0.04091	42.5923	0.0471107	27.3388	0.0457411	29.3226	0.0518707	32.2154
0.108373	16.3128	14.6616	14.8633	14.4341	13.7584		0.0411224	48.2389	0.0411224	39.9818	0.0473702	27.776	0.04599	29.371	0.0521676	31.7289
0.109228	16.484	14.7634	14.7822	14.439	13.7118		0.0413359	45.0599	0.0413359	37.5256	0.0476311	28.268	0.0462403	29.4417	0.0524662	31.2187
0.11009	16.6422	14.7734	14.7879	14.3846	13.7052		0.0415505	41.9813	0.0415505	35.2305	0.0478935	28.8125	0.0464919	29.529	0.0527665	30.6878
0.110958	16.774	14.8321	14.7575	14.3532	13.6443		0.0417662	39.0258	0.0417662	33.1011	0.0481573	29.4038	0.0467449	29.6301	0.0530685	30.1394
0.111834	16.8715	14.8595	14.6889	14.3251	13.676		0.0419831	36.2157	0.0419831	31.1395	0.0484225	30.0314	0.0469992	29.7436	0.0533722	29.5774
0.112716	17.0533	14.8248	14.6215	14.3271	13.5818		0.042201	33.5725	0.042201	29.3457	0.0486892	30.6806	0.047255	29.8694	0.0536777	29.0055
0.113606	17.2265	14.8855	14.6563	14.3273	13.5383		0.0424201	31.1152	0.0424201	27.718	0.0489574	31.3326	0.0475122	30.0081	0.0539849	28.4281
0.114502	17.2414	14.8686	14.5662	14.2662	13.5195		0.0426404	28.8589	0.0426404	26.2524	0.049227	31.9662	0.0477707	30.1599	0.0542938	27.8495
0.115406	17.2465	14.8833	14.4677	14.1886	13.4823		0.0428617	26.8146	0.0428617	24.9436	0.0494981	32.5599	0.0480307	30.3244	0.0546046	27.274
0.116316	17.3313	14.8225	14.4277	14.2724	13.4476		0.0430843	24.9885	0.0430843	23.7849	0.0497708	33.0946	0.048292	30.5003	0.0549171	26.7062
0.117234	17.2501	14.8314	14.4404	14.1109	13.3526		0.0433079	23.3819	0.0433079	22.7687	0.0500449	33.5558	0.0485548	30.6844	0.0552314	26.1505
0.118159	17.2661	14.7393	14.26	14.0667	13.3589		0.0435328	21.9916	0.0435328	21.8863	0.0503205	33.9358	0.048819	30.8721	0.0555475	25.6111
0.119092	17.024	14.7037	14.2196	13.9961	13.3592		0.0437588	20.8101	0.0437588	21.1291	0.0505977	34.2345	0.0490847	31.057	0.0558654	25.0922
0.120031	16.9561	14.6523	14.1145	13.8893	13.2647		0.043986	19.8271	0.043986	20.4882	0.0508764	34.4591	0.0493518	31.2313	0.0561852	24.5974
0.120978	16.8831	14.4996	14.0524	13.8463	13.2865		0.0442144	19.0291	0.0442144	19.9546	0.0511566	34.6228	0.0496204	31.3869	0.0565068	24.1304
0.121933	16.6934	14.4489	13.9442	13.7664	13.1924		0.0444439	18.401	0.0444439	19.5197	0.0514383	34.7425	0.0498904	31.5161	0.0568302	23.6942
0.122895	16.4581	14.3132	13.914	13.7194	13.098		0.0446747	17.927	0.0446747	19.1757	0.0517216	34.8366	0.0501619	31.6127	0.0571554	23.2913
0.123865	16.2534	14.2675	13.8653	13.5926	13.1485		0.0449066	17.5905	0.0449066	18.9154	0.0520065	34.9225	0.0504348	31.6729	0.0574825	22.924
0.124842	16.2291	14.0943	13.8625	13.5747	13.06		0.0451397	17.3753	0.0451397	18.7323	0.052293	35.0144	0.0507093	31.6962	0.0578115	22.5936
0.125827	15.8414	14.0213	13.7628	13.5554	12.9984		0.0453741	17.2657	0.0453741	18.6208	0.052581	35.1223	0.0509852	31.6849	0.0581424	22.3013
0.12682	17.1949	13.9778	13.6799	13.4387	13.0568		0.0456097	17.2475	0.0456097	18.5768	0.0528706	35.2513	0.0512627	31.6439	0.0584752	22.0474
0.127821	15.9568	13.8053	13.5356	13.3848	13.0027		0.0458465	17.3072	0.0458465	18.5968	0.0531618	35.4017	0.0515416	31.5804	0.0588099	21.8315
0.12883	15.2291	13.739	13.461	13.3747	12.9964		0.0460845	17.4332	0.0460845	18.6786	0.0534546	35.57	0.0518221	31.503	0.0591464	21.6529
0.129846	14.9717	13.6021	13.3816	13.2245	12.9411		0.0463238	17.6155	0.0463238	18.8209	0.053749	35.75	0.0521041	31.4209	0.059485	21.5099
0.130871	14.8035	13.4905	13.3952	13.2341	12.878		0.0465643	17.8459	0.0465643	19.0238	0.054045	35.9338	0.0523876	31.3437	0.0598254	21.4006
0.131903	14.5666	13.3894	13.3209	13.2095	12.9296		0.046806	18.1182	0.046806	19.2879	0.0543427	36.1129	0.0526727	31.2807	0.0601678	21.3222
0.132944	14.3997	13.3231	13.2623	13.1669	12.8923		0.047049	18.4281	0.047049	19.6147	0.054642	36.2779	0.0529593	31.2412	0.0605122	21.2716
0.133993	14.1878	13.2306	13.164	13.0641	12.8445		0.0472933	18.7732	0.0472933	20.0063	0.054943	36.418	0.0532475	31.2337	0.0608585	21.2453
0.135051	14.1839	13.1902	13.1806	13.0062	12.7598		0.0475388	19.1535	0.0475388	20.465	0.0552456	36.5211	0.0535373	31.2658	0.0612068	21.2393
0.136116	13.9583	13.0783	13.0933	13.0826	13.0031		0.0477856	19.5709	0.0477856	20.9934	0.0555499	36.5728	0.0538286	31.3432	0.0615571	21.2492
0.13719	13.7953	13.0237	13.0861	12.9334	12.8044		0.0480337	20.0291	0.0480337	21.5936	0.0558558	36.5587	0.0541216	31.4689	0.0619094	21.2707
0.138273	13.6839	13.0157	13.0698	12.8649	12.7644		0.0482831	20.5337	0.0482831	22.2669	0.0561635	36.4658	0.0544161	31.6417	0.0622638	21.2991
0.139364	13.5141	12.9722	13.1048	12.9052	12.794		0.0485338	21.092	0.0485338	23.0137	0.0564728	36.2868	0.0547122	31.8542	0.0626201	21.3299
0.140464	13.5037	13.0002	13.0449	12.9817	12.8087		0.0487857	21.7129	0.0487857	23.8328	0.0567838	36.0229	0.0550099	32.0909	0.0629785	21.3585
0.141572	13.3447	12.9217	12.9552	12.922	12.8353		0.049039	22.4064	0.049039	24.7209	0.0570966	35.6867	0.0553093	32.3267	0.063339	21.3806
0.142689	13.3643	12.9839	13.0925	12.9502	12.7867		0.0492936	23.1832	0.0492936	25.6723	0.0574111	35.3013	0.0556102	32.5266	0.0637015	21.392
0.143815	13.1845	12.8249	12.9445	12.8319	12.8368		0.0495496	24.0543	0.0495496	26.6787	0.0577273	34.898	0.0559128	32.6473	0.0640661	21.3891
0.14495	13.2549	12.8088	12.8651	12.641	12.7587		0.0498068	25.0306	0.0498068	27.7286	0.0580452	34.5109	0.0562171	32.6411	0.0644327	21.3685
0.146094	13.1824	12.779	12.8737	12.818	12.8175		0.0500654	26.122	0.0500654	28.8075	0.0583649	34.1708	0.056523	32.4636	0.0648015	21.3276
0.147246	13.2263	12.8626	12.7389	12.914	12.7471		0.0503253	27.3365	0.0503253	29.8981	0.0586864	33.8991	0.0568306	32.0818	0.0651724	21.2641
0.148408	13.3287	12.8459	13.027	12.73	12.7843		0.0505866	28.679	0.0505866	30.9803	0.0590096	33.7028	0.0571399	31.4826	0.0655454	21.1764
0.149579	13.3185	12.8605	12.9538	12.8969	12.8026		0.0508492	30.1505	0.0508492	32.0319	0.0593346	33.5717	0.0574508	30.6767	0.0659205	21.0637
0.15076	13.2571	12.9977	12.9569	12.7925	12.5847		0.0511132	31.7464	0.0511132	33.0294	0.0596614	33.4775	0.0577634	29.6983	0.0662978	20.9258
0.151949	13.2033	12.7703	12.8685	12.772	12.7993		0.0513786	33.4557	0.0513786	33.949	0.05999	33.3759	0.0580778	28.5992	0.0666773	20.7632
0.153148	13.3178	12.7722	12.7279	12.5899	12.9022		0.0516453	35.2593	0.0516453	34.7679	0.0603204	33.2109	0.0583938	27.4392	0.0670589	20.5769
0.154357	13.4255	12.9226	12.8887	12.7837	12.7144		0.0519135	37.1292	0.0519135	35.4648	0.0606527	32.9227	0.0587116	26.2767	0.0674427	20.3688
0.155575	13.4962	12.4976	12.6125	12.9282	12.5164		0.052183	39.0285	0.052183	36.0217	0.0609867	32.4574	0.0590311	25.1609	0.0678287	20.1413
0.156802	13.1603	12.7875	12.5038	12.3308	13.1476		0.0524539	40.9111	0.0524539	36.4245	0.0613226	31.7777	0.0593523	24.1284	0.0682169	19.8972
0.15804	13.4472	12.7035	12.392	12.598	13.2111		0.0527263	42.7234	0.0527263	36.6635	0.0616604	30.8722	0.0596753	23.202	0.0686073	19.6399
							0.053	44.4063	0.053	36.7344	0.062	29.76	0.06	22.3925	0.069	19.3729

## Sheet: Figure3a Ca Phase Diagram
						0.0 mM Ca												0.2 mM Ca												0.4 mM Ca												0.6 mM Ca
q	0	3	6	9	12	15	18	21	24	27	30	33	0	3	6	9	12	15	18	21	24	27	30	33	0	3	6	9	12	15	18	21	24	27	30	33	0	3	6	9	12	15	18	21	24	27	30	33	0
0.00315401	5670.49	12543	23158.3	58740	103770	170673	270130	400820	568190	785388	1145104	1670900	4249.25	3584.75	3864.25	4559.25	4795.25	4889.75	5253	5991.75	6492	6978.75	7844.5	8233.75	3232	2623.75	3155.25	3641.5	3890.25	4071.75	4487.75	4968.25	5714.5	6402.25	6987.25	7286.75	3671.25	3544.75	4299.25	4946.75	5306.75	5469	5995	6683.75	7265	8197.25	8815.75	9129.25	3993.75
0.00317889	5497.99	12459	23281.7	58813.3	103170	171860	264050	393540	553550	759420	1112040	1644050	4339	3506.5	3868	4436	4677.5	4753	5173	5787.5	6480	6798.5	7625.5	8133	3176.5	2575.5	3082.5	3539.5	3922.5	4068.5	4423.5	4909	5687	6290	6893.5	7291	3628.5	3550.5	4224	4994	5259	5480	5911.5	6607.5	7188.5	7918.5	8633.5	8960	4017.5
0.00320398	5377.5	11887.9	23130	57573.8	101546	163418	259230	391384	563520	765612	1122728	1620060	4327.33	3465.67	3804.33	4451.67	4736.17	4733.33	5191	5796.83	6364	6940.33	7597.5	8105	3143.17	2558	3023.17	3535.67	3849.67	4039.83	4435	4810.67	5563.17	6154.33	6620	7055.17	3669.33	3408.67	4045.83	4912	5261.5	5423.33	5814.83	6587.33	7132.17	7875.33	8598.33	8881.83	3997.33
0.00322926	5180.15	11510.6	22385	56142.9	99525	162500	255304	380620	548585	747138	1095896	1593080	4171.88	3387.75	3738.12	4326.88	4636	4684	5134.12	5840.5	6230.38	6795.38	7466.75	7951.12	3132.38	2548.25	3008.5	3483.88	3798.62	3937	4293.38	4779.25	5516.12	6106.75	6662.88	6850.5	3618.12	3354.75	4043.12	4865.12	5104.88	5279.38	5793.75	6425.88	7100.88	7817.25	8440	8757.38	3902.62
0.00325474	5166	11211	21646	55060	97809	159968	248058	366727	525700	723468	1069680	1557700	4111.4	3327.2	3688.6	4193.2	4532.2	4511.4	4976	5617	6113.6	6555	7274.2	7801.6	3087.4	2555.6	3003.8	3516.4	3754.2	3907.4	4365	4820	5392	6164.6	6713.2	6923.2	3548.8	3387.6	4019.8	4780.4	5110.4	5292	5653.6	6293.4	6937.6	7595.2	8244.4	8594.2	3821.4
0.00328042	5046.65	11028.9	21270.7	53077.1	93563.5	154511	241997	370945	535120	729072	1075280	1553680	4196.75	3340.25	3667.75	4249.25	4527	4478.25	5051	5601.25	6178.5	6527.5	7380.5	7845.75	3106.5	2424.25	2871.25	3346.5	3667.25	3836.5	4214	4688.75	5335.75	5848.5	6595.5	6833.75	3496.25	3319.75	3974.5	4768.75	5058.75	5199.5	5604.25	6187.75	6887.75	7429.5	8112.75	8438.5	3820.5
0.00330631	4891.77	10840.6	20819.1	53034.5	94801.4	152964	241541	361211	525375	706710	1044824	1528420	4070.8	3232.3	3560.6	4143.3	4417.5	4461	4939.7	5488.5	5991	6544.5	7160.8	7598.9	3040.5	2462.3	2926.7	3399.1	3649.6	3842.4	4203.4	4593.6	5318.6	5843	6328.3	6501.9	3476.2	3245.7	3849.6	4678.1	5007.5	5167.9	5477.5	6203.7	6795	7450.1	8040.5	8319.3	3765.5
0.0033324	4717.5	10459.9	20387.5	50932.5	92220	148855	233910	348932	504520	686100	1010088	1474410	3927.75	3095	3462.62	3952.5	4324.5	4303.12	4746.62	5357.5	5811.62	6312	6877.5	7410.75	2985.12	2481.75	2930.38	3379.5	3647.5	3811.25	4157.62	4614	5192.38	5824.75	6367.25	6442.88	3442.62	3218.88	3796.5	4661.12	4883.62	5063.38	5460.12	6057.25	6729.88	7306.62	7948.88	8214.25	3678.88
0.00335869	4599.85	10023.9	19835	49568.6	88628.5	145271	226363	346708	502495	685320	1004136	1461190	3980.57	3132.86	3469.14	3975.29	4315.14	4288.29	4668.14	5328.71	5812.57	6173.86	6810.14	7333.29	2987.57	2458.43	2853.57	3319.86	3622.86	3766.57	4162	4535.86	5106	5721.14	6324.71	6448.57	3323	3229.14	3826.86	4565.14	4815.71	5014.14	5398.14	5962.14	6571.71	7149.43	7857.43	8017.71	3662.29
0.0033852	4512	10111.5	19519.7	49435.7	89036.9	146114	228433	343013	497364	671766	989016	1441510	3908.4	3061	3394.8	3882.2	4192.8	4200.6	4618.4	5178.8	5701.2	6084.2	6650.6	7170	2959.6	2455	2876.2	3316.4	3613.2	3733.8	4199.2	4527.4	5100.6	5742.6	6230.4	6422.4	3318.8	3173.2	3778	4493.8	4728	4893.4	5311.2	5854.6	6509.8	7054	7611.8	7956.8	3540.8
0.00341191	4349.55	9626.4	19075.5	48023	86589	140228	221733	332787	486361	654894	971056	1407210	3807.67	3004.73	3326.53	3865.4	4149.6	4157.67	4612.27	5117.13	5664.33	6096.6	6597.07	7079.33	2888.27	2375.27	2790.47	3239.2	3503.93	3647.2	4051.47	4414.4	5046.73	5525.07	5986	6137	3332	3108.67	3673.4	4438.6	4736.6	4881.07	5194.8	5855.6	6424.27	7017.13	7594	7798.53	3523.47
0.00343883	4199.34	9285.99	18588.9	46567.8	83418.3	135036	215627	326076	471894	638442	955368	1370180	3762.88	2950.88	3296.88	3756.62	4095.75	4104.38	4449	5009.62	5474.38	5948.5	6435.88	6960.25	2872.38	2405.25	2823.25	3222.25	3525.75	3673.88	4049	4396.25	4908.75	5546.5	5998.5	6140.62	3201.12	3098.5	3713.25	4382.62	4643.62	4858.5	5174.88	5774.88	6343.38	6852.5	7495.62	7696.75	3486.62
0.00346597	4109.79	9335.58	18144.3	45995	83618.5	137139	215856	321550	465232	632802	924536	1348440	3745.75	2935.25	3254	3720.38	4074.88	4054.38	4370.75	4910.62	5449.25	5869	6366.38	6895	2870.75	2350	2730.75	3198	3456.38	3580.62	4038	4320.5	4857.75	5476.5	5970.62	6145.75	3162.12	3075.75	3615.88	4307.88	4574.5	4771	5115.12	5715.12	6199.38	6729.12	7285.12	7589.62	3478
0.00349331	3933.41	8947.65	17595.5	44750	79951.4	130258	209665	315206	455834	618756	913640	1326690	3676.58	2898.75	3221.17	3749.92	4045	4032.75	4422.33	4908.08	5434.92	5846.17	6281	6763.08	2804.5	2250	2634.75	3061.83	3342.25	3510.5	3894.92	4225.58	4797.5	5274.5	5759.33	5976.33	3126.25	2984.25	3588.58	4263.92	4504.25	4653.25	4986.25	5592.42	6108.92	6668.67	7190.42	7464.17	3423.08
0.00352088	3803.86	8758.08	17117.2	43730.9	78606.8	127347	204796	312880	448306	607224	910784	1306260	3579.75	2813.83	3120	3647.75	3864.58	3942.33	4251.17	4779.42	5263.67	5696	6115.92	6574.17	2750.75	2299.67	2731.33	3184.33	3428.17	3571.75	3943.67	4297.17	4825.17	5320.33	5742.92	5879.67	3121.83	2953.25	3587.17	4253.58	4532.08	4674.17	4953.83	5612.08	6086	6666.75	7143.25	7406.08	3359.33
0.00354866	3767.89	8569.2	16830	42545.3	78346.9	124811	204424	300360	434660	591653	861688	1232350	3598.3	2842.8	3096.3	3583.1	3873.5	3960.6	4252	4715.4	5198.6	5660.9	6101.1	6636.1	2778.6	2243.2	2575.9	3063.9	3275.1	3413.1	3861.7	4166.8	4688	5213.9	5645.4	5872	3030.9	2974.4	3472.4	4084.6	4370.8	4573.3	4894.8	5425.2	5908.1	6457.8	6984.2	7210.3	3351.1
0.00357666	3631.61	8337	16378.5	41415.7	75520.6	123120	199723	297196	429124	588229	860072	1228300	3481.78	2769	3029.67	3482.22	3773.56	3792.56	4151.22	4569.33	5062.33	5473.78	5932.89	6404.22	2730.89	2285.22	2705	3150.56	3391.44	3509.11	3862	4221.89	4707.56	5220.56	5651.89	5801.89	3005	2906	3458.78	4127.56	4388.22	4608.78	4939.33	5395.67	5925	6472.11	6923.67	7250.78	3287.56
0.00360489	3543.63	8031.24	15877.1	40569.2	73738.8	118715	192752	290712	418669	576720	844216	1201610	3476.18	2691.71	2985.12	3497.35	3725.76	3815.47	4100.65	4609	5052.53	5490.12	5900.12	6259.59	2661.18	2189.59	2628.47	3025.59	3255.47	3434.06	3768.35	4129.35	4689.06	5108.65	5447.24	5631.18	2974.12	2837.06	3438.59	4120.47	4330.94	4456.12	4792.18	5313.94	5853.94	6386.35	6818	7152.18	3279.47
0.00363333	3525.75	7983.33	15522.8	39637.2	73342.5	117724	191393	285073	411876	563298	824712	1171960	3419.67	2625	2942.08	3429.25	3719.33	3785	4111.33	4510	5016.08	5422	5857.17	6270	2685.08	2066.17	2449.5	2894.75	3091.67	3269.42	3694.92	3992	4490.25	4955.92	5360.5	5559.42	2887.67	2802.58	3329.67	3961.67	4140.25	4279.17	4662.58	5152.25	5657.5	6180.42	6634.67	6857.67	3179.33
0.003662	3428.89	7749.21	15371.8	39669.3	71799.6	116187	188779	280738	402736	556445	802536	1146250	3479.31	2670.77	2977	3470	3743.38	3732.62	4049.69	4522.23	5016.69	5429.38	5852.85	6308.31	2681.31	2264.69	2602.77	3110.46	3304.15	3458	3827.38	4118.85	4667	5159.08	5520.46	5685.31	2919.23	2868.15	3406.62	4040.54	4295.23	4389.77	4761.46	5245.23	5837.23	6340.77	6761.31	6995.77	3291.15
0.0036909	3349.61	7473.6	14846.4	38106.7	69748.9	111577	182688	275874	396650	543502	792320	1133660	3442.9	2600.25	2962.95	3404	3691.4	3719.5	4033.6	4513.25	5010.4	5340.7	5857.8	6173.65	2639.25	2175.45	2589.65	3037.1	3274.45	3401.35	3714.15	4057.7	4639.95	5077.85	5397.35	5570.95	2994.3	2784.4	3344.8	4031.85	4265	4357.35	4722.4	5195.2	5791.4	6265.75	6657.8	6967.45	3318.95
0.00372002	3206.73	7383.42	14850	37308.2	69033.4	111735	181598	271103	391296	536848	780096	1117290	3391.87	2527.93	2895.13	3389.33	3601.33	3671.93	3950.6	4417.8	4897.73	5327.07	5702	6087.67	2613.47	2065.73	2456.8	2931.13	3141.4	3275.13	3652.47	4016.4	4473.67	4907.93	5235.2	5466.8	2922.53	2739	3278.47	3935.93	4167.2	4291.53	4579.67	5108.13	5608.6	6122.53	6590.53	6797.87	3188.33
0.00374937	3196.66	7267.56	14640.5	37328.9	68903.4	110905	180501	266400	385594	531275	763975	1092970	3294.71	2448.14	2795.43	3231	3444.29	3495.36	3808.86	4250.36	4701.36	5068.07	5525.43	5882.29	2569.5	2134.93	2486.43	2959.86	3171.71	3291.93	3645.21	3992.79	4461.14	4833.21	5177.07	5372.43	2787.21	2708.93	3269.21	3876.21	4107	4233.21	4522.57	5013.71	5534.93	6009.07	6392.79	6648	3086.64
0.00377896	3107.1	7179.45	14249	36714.5	66885.8	107631	179235	258661	375807	511940	746731	1060920	3473.7	2605.07	3011.37	3460.37	3717	3687.63	4084.37	4562.56	5004.85	5450.26	5856.41	6317.59	2658.33	2194.11	2601.59	3025.3	3276.33	3430.15	3753.48	4107.96	4632.04	5123.67	5503.33	5643.22	2965.07	2773.37	3381.56	3974.37	4194.81	4309.15	4611.52	5117.81	5686.15	6205	6694.96	6922.96	3388.26
0.00380878	3010.05	6981.21	14012.4	35798.5	65158.3	106207	174186	256597	371658	507487	741484	1057940	3322.23	2464.64	2812.73	3279.09	3503.95	3547.77	3876.41	4287.82	4713.64	5176.73	5511.91	5882.86	2583.09	2073.68	2419.86	2908.09	3095.68	3212.5	3562	3896.91	4393.55	4796.68	5181.09	5307.05	2835.09	2675.14	3218	3801.68	4017.82	4166.32	4469.86	4936.59	5467.82	5893.59	6395.09	6634.55	3120.09
0.00383883	2949.36	6874.56	13618.1	35141.7	64170	104991	171697	251484	368574	501689	730630	1038560	3215.05	2410.15	2780.25	3163.2	3364.85	3447.1	3759.85	4182.1	4601.65	4994.5	5350	5775.05	2515.7	2065.3	2421.15	2887.1	3078.15	3209.45	3502.95	3849.85	4351.1	4732.75	5038.7	5259.2	2750.95	2653.45	3191.6	3787.65	3999.1	4076.75	4369.15	4880	5349.2	5835.45	6241.4	6555.1	3050.8
0.00386912	2895.18	6655.2	13345	34370.4	62700	101851	168601	245914	358170	487097	717762	1016170	3303.76	2495.38	2870.21	3271.31	3498.07	3544.41	3882.31	4349.79	4739.03	5168	5593.24	5977.31	2631.59	2141.93	2510.1	2970	3186.07	3340	3619.62	3925.48	4424.45	4899.83	5260.17	5405.97	2834.97	2671.72	3248.72	3840.52	4059.28	4133.76	4441.28	4914.41	5432.41	5923.38	6395.83	6619	3199.79
0.00389965	2844.33	6586.71	13199.6	34275.4	62313.6	101395	166225	243391	355067	481231	701224	997677	3187.32	2373.25	2708.5	3122.96	3343.96	3402.82	3708.79	4116.32	4466.54	4880.68	5292.64	5620.61	2497.07	2012.75	2369.54	2820.39	2986.54	3120.43	3441.11	3773.57	4245.11	4634.57	4986.54	5086.43	2736.86	2591.11	3115.57	3690.14	3896.11	3973.75	4317.07	4756.43	5257.43	5680.11	6099.29	6381.79	2995.43
0.00393042	2764.41	6362.82	12809.5	33332.2	60726.1	98685	163969	234634	345272	469205	688543	976997	3155.46	2376.25	2717.12	3114.21	3318.42	3355.46	3663.33	4141.83	4511.08	4884.04	5248.62	5629.12	2506.17	2014.54	2382.33	2817.71	2996.92	3103.21	3379.08	3745.79	4284.92	4592.62	4945.33	5088.67	2722.04	2579.5	3140.67	3667.25	3885.67	3957.83	4299.79	4707.88	5189.71	5686.38	6068.38	6303.08	2980.83
0.00396144	2698.11	6170.67	12468.1	32582.6	59583.9	96340.8	158701	235444	342432	463929	679536	963585	3188.41	2372.38	2741.1	3152.83	3364.69	3435.17	3705.14	4135	4537.14	4992.34	5381.38	5709.1	2537.34	2084.83	2422.83	2901.83	3098.17	3217.17	3505.28	3771.59	4300.28	4733.03	5000.97	5198.79	2752.69	2593.03	3121.76	3709.55	3876.38	3943.14	4326.59	4743.41	5272.14	5676.97	6090.72	6336.34	3030.55
0.0039927	2639.53	6080.01	12498.1	32348.8	59412.2	95710	157832	228910	333466	454484	665116	944545	3054.76	2275.71	2624.79	3020.62	3209.91	3276.29	3543.09	3959.15	4280.5	4726.18	5082.21	5410.12	2436.5	1992.65	2341.94	2796.32	2974.56	3067.59	3371.62	3671.74	4120.53	4485.71	4757.76	4907	2662.06	2504.26	3042.56	3616.56	3830.26	3867.59	4191.5	4628.24	5112.91	5528.09	5885.32	6134.47	2895.85
0.0040242	2571.87	5967.42	12091	31650	57456.3	93462.8	154864	227113	332152	450667	662302	935649	3019.44	2251.48	2603.93	3008.89	3176.04	3216.89	3511.7	3933.78	4261.11	4682.81	5027.74	5338.96	2406.89	1956.63	2263.67	2693.41	2906.81	2983.56	3261.81	3620.04	4070.22	4416.19	4675.33	4810.85	2602.48	2482.22	2995.48	3546.89	3738.07	3769.11	4115.89	4553.74	4988.26	5403.48	5832.89	6027.59	2832.26
0.00405596	2493.26	5826.18	11925.1	30982.6	56386.7	91572	151684	224877	326600	445107	649450	918551	3057.03	2251.81	2587.88	2994.66	3198.19	3237.66	3499.75	3943.78	4310.97	4694.25	5071.81	5365.19	2418.22	2021.66	2370.66	2784.69	2985.25	3057.84	3353.91	3674.22	4119.34	4494.88	4754.12	4934.66	2647.12	2474.53	3021.72	3580.66	3752.31	3828.62	4157.44	4559.53	5053.94	5448.47	5843.22	6046.28	2897.88
0.00408796	2455.68	5725.2	11822.9	30867.7	56253.4	91318.4	151041	220465	318325	435544	638531	899140	2933.77	2191.62	2534.54	2904.08	3110.92	3136.59	3400.15	3811.51	4145.49	4548.56	4859.97	5215.9	2367.51	1961.36	2306.21	2724.79	2914.15	2989.74	3292.21	3601.54	4007.33	4324.67	4571.92	4733.03	2579.79	2432.62	2943.23	3513.87	3698.31	3767.97	4052.62	4497.49	4951.54	5338.13	5699.1	5914.38	2800.74
0.00412022	2352.6	5636.13	11550	30096	54530.1	89083.4	147579	218361	316775	431436	630932	888590	2870.03	2145.58	2485.06	2835.45	3036.68	3092.16	3349.13	3745.71	4092.77	4455.23	4788.19	5100.32	2321.26	1915.03	2275.1	2666.39	2857.74	2944.39	3229.58	3558.1	3949.55	4284.42	4501.16	4629	2532.32	2395.45	2967.97	3481.61	3655.35	3716.48	4021.74	4452.81	4895.87	5257.61	5644.52	5836.23	2755.03
0.00415273	2316.75	5547.12	11320	29558.9	53913.6	87732.2	145099	214894	309434	422497	619734	875472	2912.83	2168.54	2512.34	2860.06	3055.26	3111.11	3356.31	3768.37	4143.4	4441.57	4789.11	5083.63	2352.14	1912.4	2256.09	2652.2	2834.83	2933.34	3231.8	3548.34	3947.2	4261.89	4516.8	4631.63	2502.63	2373.37	2903.37	3422.97	3596.26	3656.71	3936.2	4343.8	4759.91	5202.66	5500.26	5712.89	2791.49
0.0041855	2290.61	5436.99	11268.1	29310	53439.8	86412.6	143211	210533	307704	418231	614807	863911	2814.11	2110.38	2429.91	2758.13	2985.96	2995.64	3281.16	3690.09	4011.73	4356.07	4638.56	4963.42	2312.67	1896.96	2220.71	2622.22	2795.44	2866.62	3187.71	3489.04	3854.69	4126.98	4380.53	4511.53	2472.64	2373.27	2870.67	3416.67	3580.69	3653.07	3951.22	4346.22	4771.96	5146.38	5479.29	5690.82	2700.93
0.00421853	2206.8	5358.15	10909.5	28401.5	51426.6	84042.4	139076	205722	299970	408519	596038	841353	2784.87	2060.61	2402.45	2745.03	2949.42	2979.61	3226.77	3656.26	3957.61	4288.48	4591.35	4919.55	2281.81	1875.26	2262.06	2646.94	2826.74	2917.65	3188.84	3487.48	3856.1	4144.1	4396.81	4494.45	2446.81	2350.97	2882.45	3394.97	3599.84	3646.55	3928.19	4306.68	4783.03	5107.03	5476.42	5642.9	2676.74
0.00425181	2182.11	5301.78	10895.4	28659	52016.7	84006.8	138558	204558	297110	404914	591367	839056	2803.72	2071.02	2375.84	2738.79	2926.67	2989.4	3216.79	3636.44	3960.98	4248.98	4564.3	4860.42	2288.49	1900.21	2238.35	2639.79	2800.09	2874.74	3175.28	3498	3856.28	4108.58	4352.91	4444.72	2441.07	2334.16	2839.16	3374.56	3531.53	3623.44	3886.19	4245.74	4671.67	5063.88	5353.93	5568.33	2694.7
0.00428536	2131.66	5240.79	10674.1	27830	50553.3	82304.4	136418	201374	292863	398246	582735	819004	2697.95	2043.63	2348.26	2665.07	2886.65	2903.88	3174.58	3532.19	3837.93	4161.07	4450.33	4763.3	2264.7	1814.26	2176.05	2536.65	2730.19	2807.74	3068.67	3385.05	3734.98	3993.72	4249.23	4334.44	2382.86	2286.3	2771.49	3279.19	3453.88	3508.74	3789.19	4174.65	4592.44	4904.58	5243.7	5420.49	2611
0.00431918	2079.33	5077.17	10548	27473.3	49766.4	81144	133221	198095	288833	392505	572398	807743	2658.11	1989.76	2271.08	2612.54	2831.57	2848.57	3084.62	3491.16	3779	4049.95	4349.57	4659.43	2214.49	1809.59	2121.16	2523.97	2702.11	2768.08	3027.84	3304.08	3681.08	3911.95	4134.54	4223.14	2324.49	2271.59	2755.16	3277.95	3458.78	3505.86	3756.68	4152.73	4568.05	4866.03	5177.92	5365.92	2548.97
0.00435326	2065.22	5069.25	10523.8	27147.7	49854	80883	132708	195941	286015	387386	565857	796968	2684.37	1990.17	2295.79	2654.92	2849.73	2863.27	3123.37	3502.1	3803.04	4091.92	4395.44	4648.58	2225.27	1832.27	2164.46	2553.65	2749.19	2805.42	3075	3398.79	3744.75	3992.65	4208.23	4281.1	2364.54	2268.38	2744.77	3251.23	3430.52	3493.31	3757.13	4133.19	4506.38	4860.31	5170.48	5327.52	2617.65
0.00438761	1985.01	4944.39	10167.4	26547.2	47828.6	77997.4	128489	191952	278762	378487	553893	778230	2636.07	1943.61	2235.43	2550.91	2762.39	2788.55	3057.07	3383.52	3682.77	3958.66	4267.93	4542.36	2156.41	1813.25	2172.3	2530.55	2697.27	2778.45	3014.07	3298.8	3666.89	3891.2	4076.07	4184.66	2320.23	2257.73	2731.89	3258.61	3406.84	3476.82	3735.18	4119.02	4526.61	4848.41	5145.75	5314.25	2544.23
0.00442223	1995.13	4909.38	10165.2	26505.2	48351.4	78307.8	129735	191142	277832	376783	548520	770248	2611.3	1933.32	2226.7	2568.23	2740.91	2748.34	2997.93	3358.16	3653.3	3921	4225.59	4469.16	2187.48	1772.5	2099.91	2474.48	2673.11	2729.98	2971.68	3259.43	3638.82	3844.91	4058.75	4139.57	2265.27	2202.91	2662.25	3162.36	3322.61	3364.3	3622.45	4003.07	4336.82	4702.11	4980.14	5158.57	2488.18
0.00445713	1951.08	4781.22	9939.9	26103.2	47420.7	76726.4	125944	186261	271720	366000	535507	751755	2574.02	1901.6	2189.19	2544.14	2732.46	2746.3	3006.12	3345.95	3654.89	3897.54	4180.61	4440.46	2138.74	1801.47	2095.44	2482.07	2666.05	2728.07	2989.7	3275.19	3623.39	3829.84	4000.81	4065.42	2280.93	2222.09	2701.42	3194.02	3354.32	3423.33	3686.77	4046.3	4411.7	4749.19	5004.18	5171.44	2510.26
0.0044923	1926.29	4705.32	9750.95	25619.4	46753.1	75075.2	124644	186092	270638	366066	532082	747978	2534.44	1878.71	2149.82	2483.44	2646.38	2672.98	2919.93	3235.87	3514.24	3788.56	4063.27	4311.62	2116.8	1726.84	2046.98	2391.84	2582.51	2670.04	2901.11	3144.02	3525.96	3718.49	3891.09	3991.76	2200.93	2152.69	2586.78	3080.56	3225.78	3283.98	3563.89	3894.96	4238.84	4563.91	4834.84	5015.98	2414.49
0.00452774	1901.7	4682.22	9698.35	25453.6	46435.8	74908.2	124422	183877	268634	359577	526457	734246	2548.6	1858.17	2169.83	2507.1	2665.23	2677.15	2922.77	3275.83	3557.1	3798.62	4087.5	4350.56	2106.92	1779.17	2095.79	2469.1	2659.35	2720.02	2967.96	3224.67	3567.83	3747.56	3932.69	3972.67	2230.56	2193.21	2689.17	3157.04	3301.96	3353.27	3629.81	3992.92	4336.88	4657.79	4932.48	5075.85	2463.4
0.00456347	1858.62	4553.55	9491.15	24905.2	45040.1	72717	120279	179405	262165	351301	512504	720889	2489.95	1834.02	2107.78	2445.45	2636.14	2652.05	2861.93	3177.09	3483.24	3735	3981.76	4235.52	2091.09	1735.26	2023.36	2384.91	2555.21	2652.24	2903.5	3143.38	3479.59	3661.34	3820.55	3895.84	2207.57	2126.09	2570.28	3047.53	3202.29	3265.62	3540.48	3854.22	4219.62	4502.81	4730.52	4919.21	2405.24
0.00459948	1847.82	4564.17	9519.25	25096.1	45546.6	73233.2	121044	178402	259022	348685	509614	713454	2485.13	1808.81	2078.47	2407.62	2570.55	2595.38	2819.77	3142.6	3430.04	3646.89	3927.04	4143.74	2043.91	1742.51	2048.55	2412.04	2575.13	2633.28	2869.66	3111.11	3457.47	3612.02	3746.83	3819.72	2160.6	2152.87	2627	3112.64	3225.6	3309.49	3581.98	3887.04	4252.55	4512.26	4827.62	4913.02	2379.06
0.00463577	1798.56	4448.46	9305.25	24370	44215.2	70999.6	118683	176117	257586	342958	502746	703989	2470.47	1796.09	2086.55	2424.71	2592.59	2606.83	2806.78	3145.33	3425.31	3659.28	3914.71	4154.69	2065.57	1722.38	2019.93	2380.62	2555.14	2630.91	2867.67	3121.36	3451.07	3597.43	3739.79	3822.86	2166.4	2080.74	2535.81	3002.66	3150.97	3183.86	3444.6	3807.76	4136	4401.17	4661.12	4823.12	2366.21
0.00467235	1793.14	4450.14	9282.2	24379.6	44382	70703.4	117847	172157	252152	337985	490777	689919	2428.5	1768.11	2033.63	2354.66	2523.94	2534.42	2754.47	3064	3369.71	3564.89	3820.81	4041.5	2006.89	1699.56	1993.29	2350.21	2507.77	2563.52	2803.71	3041.15	3361.35	3493.56	3631.15	3707.34	2124.89	2081.44	2541.32	3018.71	3153.24	3199.9	3471.85	3786.71	4132.15	4363.08	4656.23	4750.18	2309.66
0.00470922	1747.65	4375.68	9170.65	24182.1	43641.9	69765.4	117023	171868	252533	335000	491826	686773	2428.76	1757.22	2038.98	2366.08	2524.14	2523.43	2739.71	3060.14	3331.43	3549.98	3796.55	4014	2025.45	1694.61	2003.33	2338.75	2496.51	2581.61	2817.31	3048.04	3378.18	3500.14	3617.8	3705.49	2095.47	2070.92	2522.76	2987.98	3093.53	3161.1	3405.73	3743.08	4082.78	4305.8	4579.06	4704.82	2287.76
0.00474638	1729.63	4295.76	9029.8	23609.2	43169.8	68561.6	114309	169038	246274	329870	478113	669834	2390.19	1723.84	2009.63	2327.81	2491.75	2485.12	2708.06	3033.6	3296	3504.94	3741.54	3961.96	2000.43	1669.32	1960.62	2319.96	2486.28	2537.47	2783.24	3022.59	3310.75	3428.76	3548.21	3601.74	2104.84	2039.78	2475.15	2935.96	3079.71	3125.49	3365.81	3726.18	4031.96	4273.59	4513.24	4621.66	2281.62
0.00478383	1703.27	4306.59	9054.05	23713.8	42845.4	68300.8	113870	167820	245006	326867	475201	662612	2350.43	1710.14	1982.07	2298.79	2450.52	2459.54	2678.84	2989.89	3238.89	3447.64	3693.75	3887.55	1975.91	1639.39	1952.66	2286.77	2431.48	2504.12	2736.3	2970.2	3254.93	3352.48	3482.86	3551.59	2050.41	2036.05	2479.45	2914.2	3045.77	3105.79	3351.34	3679.8	3982.45	4215.98	4462.89	4548.89	2209.3
0.00482158	1701.86	4258.92	8873.5	23397.9	42340.1	67748.6	112341	166338	242640	322741	468517	657521	2336.52	1686.33	1981.15	2279.9	2441.4	2437.64	2656.07	2978.42	3221.75	3456.33	3656.81	3863.93	1965.73	1676.64	1969.75	2310	2485.99	2534.84	2774.61	3001.12	3308.81	3398.64	3490.12	3552.03	2049.76	2010.43	2459.1	2887.81	2997.63	3060.54	3300.39	3633.16	3941.55	4175.25	4414.1	4531.22	2246.87
0.00485963	1662.75	4215.9	8796.2	23048.1	41950.7	66436.8	110063	163018	237676	317588	458836	641303	2304.27	1646.41	1947.5	2247.39	2390.27	2400.03	2641.88	2934.45	3159.12	3375.41	3567.02	3759.73	1936.71	1651.27	1958.67	2317.2	2439.85	2500.77	2731.42	2945.52	3231.02	3311.17	3391.77	3441.09	2032.03	2012.53	2465.47	2901.85	3036.27	3088.92	3332.55	3639.74	3955.12	4171.52	4380.03	4454.38	2205.86
0.00489797	1661.36	4173.84	8737.45	22876.9	41383.3	66071	109102	163572	237048	315623	456337	638859	2271.38	1643.59	1937	2233.71	2366.75	2371.9	2593.41	2903.94	3132.36	3327.25	3531.78	3746.08	1915.73	1610.44	1896.14	2257.81	2413.35	2465.24	2665.21	2920.81	3191.52	3264.51	3376.83	3421.32	1991.92	1960.65	2391.48	2813.13	2923.13	2997.73	3225.46	3528.08	3811.78	4029.46	4246.1	4359.57	2164.79
0.00493662	1635.93	4194.75	8776.05	22911.9	41620.9	65588.4	107927	160790	232718	309867	447010	627097	2263.3	1642.61	1913.41	2207.97	2381.2	2391.89	2612.13	2888.87	3127.96	3306.56	3505.87	3696.18	1914.31	1644.83	1941.39	2302.87	2421.7	2477.93	2708.23	2933.77	3200.61	3262.27	3327.1	3363.45	2026.62	2001.31	2448.44	2888.76	3016.62	3077.31	3309.75	3595.61	3900.77	4113.39	4336.1	4408.11	2197.2
0.00497558	1599.93	4071.81	8577.25	22374.7	40453.1	64052.6	106264	158328	230691	304627	442711	618565	2233.28	1618.85	1879.11	2190.57	2314.45	2346.77	2544.58	2824.6	3055.68	3229.86	3426.95	3594.94	1892.77	1581.89	1864.26	2222.85	2360.32	2404.06	2618.34	2846.03	3122.66	3186.12	3261.52	3321.4	1947.23	1911.49	2334.98	2756.22	2896.97	2951.88	3169.28	3460.85	3722.03	3920.15	4149.91	4229.46	2127.37
0.00501484	1605	4111.65	8602.65	22353.8	40687.8	63758.8	105290	157347	227770	302417	436254	609597	2234.22	1606.2	1880.71	2173.33	2325.38	2341.1	2540.73	2830.94	3069.87	3220.23	3411.16	3591.19	1870.97	1610.33	1894.61	2239.05	2379.46	2426.57	2643.09	2871.92	3151.18	3182.42	3259.47	3272.72	1964.43	1946.61	2384.24	2815.05	2935.03	2988.58	3179.85	3507.43	3788.49	4002.1	4191.87	4260.9	2134
0.00505441	1586.58	4019.25	8555.15	22140	39830.4	62725.4	104511	155529	225486	299399	432089	604346	2191.07	1590.74	1845.65	2170.42	2289.67	2314.49	2500.18	2780.64	3004.19	3162.01	3329.49	3479.64	1869.74	1562.88	1849.83	2170.42	2314.67	2368.61	2577.14	2808.08	3075.01	3117.74	3157.61	3206.97	1946.68	1901.31	2329.85	2727.17	2867.99	2915.1	3138.46	3427.03	3683.82	3876.04	4072.04	4148.89	2127.88
0.00509429	1577.85	4033.74	8617.6	22035.6	39795	62357.2	103638	152843	220579	293968	423376	590718	2171.46	1583.38	1847.59	2143.01	2281.25	2291.8	2485.09	2772.34	3003.3	3164.76	3329.33	3495.37	1850.7	1574.79	1875.78	2196.12	2343.09	2371.57	2602.39	2802.76	3069.71	3091	3168.62	3199.26	1913.37	1892.55	2322.42	2727.01	2857.37	2917.55	3118.42	3417.14	3663.54	3863.22	4050.43	4123.99	2090.17
0.00513449	1545.83	3995.55	8518.05	21889.8	39225.2	61332	101843	152140	219004	292774	420974	586524	2183.24	1554.5	1829.35	2140.82	2266.93	2290.25	2473.73	2753.8	2973.91	3112.19	3273.26	3429.26	1841.11	1565.79	1867.32	2159.44	2323.11	2380.49	2576.2	2785.65	3039.75	3053.29	3116.82	3124.27	1937.38	1909.97	2342.3	2741.1	2860.77	2915.14	3136.88	3410.71	3656.54	3837.31	4025.66	4110.75	2118.3
0.005175	1556.01	3939.78	8523.15	21973.3	39360.3	61254.4	100986	150192	216702	287623	413628	576544	2135.75	1564	1807.67	2105.65	2233.01	2256.77	2436.32	2698.41	2920.35	3080.83	3237.35	3355.41	1824.3	1516.22	1813.51	2121.45	2253.58	2312.78	2529.9	2733.43	2986.84	3009.38	3046.16	3085	1849.16	1842.06	2255.19	2639.06	2754.81	2813.45	3028.28	3308.61	3546.57	3706.29	3900.26	3962.35	2038.62
0.00521584	1528.89	3899.79	8406.75	21612.9	38718.3	60021.6	99339.6	148050	212983	282858	408466	567465	2142.26	1548.54	1804.76	2101.54	2236.23	2248.22	2440.77	2706.89	2937.09	3063.38	3219.82	3369.7	1808.44	1560.3	1858.26	2158.23	2307.77	2362.62	2574.45	2764.65	3002.37	3016.19	3050.49	3076.76	1896.93	1875.45	2304.64	2695.43	2818.55	2867.61	3088.14	3353.67	3597.6	3761.6	3932.95	3991.28	2085.56
0.00525699	1528.28	3886.23	8385.8	21850.9	39079.8	60234.6	99372.9	147376	212246	281336	406620	562528	2118.85	1543.51	1785.15	2086.49	2220.54	2225.71	2418.19	2673.99	2883.38	2989.83	3184.28	3296.1	1786.63	1535.69	1818.74	2124.17	2253.78	2299.45	2516.29	2729.71	2949.92	2965.32	2991.09	3012.23	1850.65	1843.23	2272.45	2655.6	2774	2826.79	3042.79	3317.59	3530.28	3687.74	3866.1	3927.4	2031.95
0.00529848	1502.12	3853.74	8307.45	21509.9	38068.5	59569.2	97749.9	145571	208845	277471	400160	552729	2109.41	1544.3	1781.86	2069.67	2211.46	2217.16	2401.71	2674.63	2877.43	2999.86	3154.19	3276.13	1777.91	1531.99	1813.77	2128.04	2261.1	2319.04	2521.04	2723.02	2928.32	2953.61	2980.18	2994.57	1844.36	1842.92	2248.18	2623.81	2737.24	2796.96	3006.14	3281.17	3506.71	3668.48	3792.24	3866.04	2026.81
0.00534029	1507.5	3841.08	8276.15	21518.7	38135.4	58877.4	97008	144901	206813	274264	395186	547155	2101.29	1522.39	1767.96	2055.4	2193.4	2193.37	2400.49	2637.07	2831.14	2953.09	3112.82	3240.9	1762.1	1549.53	1840.27	2140.61	2278.87	2318.87	2518.34	2716.56	2934.07	2926.09	2946.81	2955.14	1855.32	1850.43	2274.37	2669.52	2771.66	2855.14	3045.19	3331.2	3541.21	3673.5	3834.17	3890.78	2026.93
0.00538243	1488.7	3851.16	8208.6	21396.3	37820.1	58541.4	96636.6	142378	204412	272179	389103	538351	2082.18	1524.29	1758.98	2046.51	2176.15	2181.33	2365.62	2628.51	2823.33	2922.06	3064.26	3184.47	1768.39	1501.69	1789.95	2111.49	2223.24	2271.99	2481.6	2684.18	2879.79	2879.36	2909.76	2923.49	1791.36	1787.15	2195.54	2567.58	2667.84	2742.21	2926.14	3205.69	3401.29	3562.58	3683.32	3740.04	1984.47
0.0054249	1482.63	3821.64	8135.85	21214	37395.6	57705.6	94946.1	140582	201499	267251	383284	529265	2077.21	1504.27	1750.1	2028.68	2170.25	2177.59	2363.09	2605.35	2787.29	2899.32	3011.75	3164.63	1752.51	1523.27	1798.67	2117.99	2229.43	2273.99	2479.7	2663.4	2879.85	2852.3	2877.68	2873.15	1810.3	1817.41	2214.08	2579.1	2703.54	2778.73	2959.4	3241.83	3434.26	3558.32	3707.96	3759	1983.7
0.0054677	1478.41	3821.79	8192.15	21204.4	37278.3	57265.6	94822.5	138797	199887	264968	379032	525013	2045.03	1502.79	1749.63	2028	2161.33	2166.79	2349.3	2606.87	2774.16	2896.18	2991.37	3118.41	1740.88	1500.62	1786.34	2102.18	2209.48	2251.32	2434.57	2627.46	2838.6	2817.91	2842.58	2832.19	1780.72	1794.19	2195.27	2565.81	2681.52	2747.42	2918.48	3192.62	3379.97	3520.3	3652.33	3687.73	1948.29
0.00551085	1461.45	3787.77	8060.9	21064.8	37059.4	56511	93595.8	137633	197535	261522	374750	515279	2049.83	1494.26	1735.7	2021.51	2153.57	2156.26	2332.02	2578.65	2744.36	2855.24	2942.14	3088.32	1762.73	1484.51	1754.26	2087.43	2176.56	2242.14	2440.14	2622.78	2823.74	2791	2812.05	2797.92	1778.26	1763.8	2152.52	2511.03	2634.48	2702.92	2878.77	3138.74	3308.15	3433.37	3549.39	3616.54	1942.26
0.00555433	1445.41	3782.1	8074.25	20784.5	36469.2	55917	92546.4	136325	195372	258681	369625	509885	2026.89	1489.18	1728.06	2003.5	2138.34	2147.34	2322.36	2561.69	2727.43	2843.39	2929.14	3045.77	1701.66	1502.5	1798.73	2111.69	2209.35	2250.51	2416.37	2604.37	2800.05	2748.2	2773.84	2754.32	1766.15	1803.81	2220.83	2578.17	2695.43	2760.68	2943.81	3211.71	3373.09	3512.41	3633.36	3673.15	1899.68
0.00559816	1438.27	3780.84	8024.25	20858.5	36726.9	55480.4	91189.8	135535	193802	256420	365077	505895	2026.44	1474.04	1721.81	2010.75	2139.21	2144.35	2308.24	2555.25	2705.25	2819.01	2881.15	3009.62	1748.42	1470.43	1754.51	2079.55	2172.71	2229.12	2413.86	2592.23	2783.27	2741.01	2740.61	2714.86	1753.09	1739.23	2128.81	2492.4	2602.25	2653.64	2842.15	3086.27	3250.99	3360.85	3471.65	3520.62	1927.24
0.00564233	1433.1	3751.53	7998	20581.2	36118.6	54579.4	90285.6	134618	192012	253264	361662	498125	2004.92	1470.88	1707.6	1988.05	2133.39	2118.56	2303.63	2528.84	2685.81	2773.61	2851.16	2970.74	1691.28	1487.83	1767.75	2073.14	2182.84	2230.57	2398.07	2578.72	2767.55	2698.01	2711.53	2684.92	1738.18	1758.17	2164.64	2516.07	2621.7	2688.92	2878.03	3130.28	3259.51	3377.75	3500.08	3531.97	1868.66
0.00568685	1418	3737.07	7937.85	20628.8	36159.4	54396	89546.4	136289	193368	253633	360826	496137	2009.24	1465.74	1712.34	1991.88	2114.68	2125.91	2293.5	2519.58	2673.22	2755.78	2832.09	2956.62	1705.85	1472.82	1771.19	2084.09	2181.93	2229.92	2392.62	2581.91	2750.73	2684.84	2679.26	2662.35	1744.53	1769.48	2162.95	2520.02	2632.02	2689	2886.8	3126.09	3268.31	3370.28	3486.62	3508.38	1915.57
0.00573173	1420.88	3713.46	7879.35	20487.4	35865.6	54200.4	89316.6	134768	192305	252167	357039	491115	1990.51	1456.1	1688.47	1969.5	2104.77	2107.44	2273.44	2506.62	2635.43	2713.13	2780.69	2899.96	1677.43	1478.69	1762.72	2062.98	2162.21	2214.64	2372.47	2570.67	2723.41	2652.47	2641.17	2615.89	1719.1	1727.73	2133.71	2477.36	2583.67	2647.79	2833.27	3072.83	3204.1	3301.14	3409.78	3430.57	1858.5
0.00577695	1419.63	3712.32	7912.75	20489	35594.1	53738.6	88116.6	135675	192971	252761	357558	490649	1990.78	1463.82	1693.53	1969.03	2112.5	2118.51	2291.01	2503.48	2641.82	2707.46	2783.24	2887.29	1678.22	1448.48	1736.55	2044.78	2145.34	2190.72	2361.25	2550.34	2704.31	2625.65	2611.35	2606.18	1705.82	1736.66	2122.82	2483	2567.13	2634.25	2820.55	3041.93	3192.95	3279.04	3383.13	3403.32	1857.27
0.00582254	1423.02	3785.1	8049.9	21056.8	36589.3	54530.8	89535	133468	189608	248573	352338	481767	1986.16	1450.45	1682.38	1943.85	2085.29	2090.21	2258.21	2481.43	2607.05	2667.05	2739.42	2826.37	1655.64	1475.84	1769.08	2077.65	2151.64	2198.05	2369.38	2550.6	2690.25	2597.04	2566.85	2555.16	1709.58	1751.93	2145.95	2515.84	2615.67	2671.45	2856.92	3083.96	3230.25	3303.94	3398.15	3417.16	1838.81
0.00586849	1422.06	3808.92	8068.1	20945.4	36551.8	54482.8	89399.7	133954	189536	248879	351282	481110	1968.76	1456.69	1697.28	1950.15	2093.74	2102.09	2252.93	2481.77	2600.59	2666.85	2726.45	2817.76	1660.95	1464.14	1743.79	2048.54	2137.5	2179.77	2352.17	2531.82	2671.19	2572.85	2546	2532.4	1678.01	1722.07	2091.88	2450.26	2559.77	2597.45	2796.46	3002.09	3156.61	3225.55	3304.79	3318.68	1832.13
0.00591479	1440.32	3909.06	8260.7	21531.9	37264.9	55061.4	90437.1	131465	186604	243398	344467	470933	1957.59	1441.93	1681.37	1929.23	2076.46	2070.72	2234.19	2463.16	2561.05	2633.59	2679.8	2765.76	1652.45	1452.97	1739.29	2045.54	2123.45	2163.62	2346.33	2521.89	2660.46	2549.69	2520.69	2502.67	1681.52	1705.4	2077.75	2432.74	2533.15	2587.68	2771.34	2995.29	3122.48	3185.02	3266.34	3284.26	1807.6
0.00596146	1412.03	3825.93	8044.15	20981.8	36248.8	53547.8	87948.3	132806	187566	245276	345524	471832	1940.87	1458.98	1690.61	1943.84	2081.77	2092.3	2238.52	2468.58	2578.26	2642.51	2687.75	2772.49	1629.36	1458.22	1738.65	2046.84	2124.66	2167.48	2341.06	2495.75	2636.67	2528.4	2485.91	2484.8	1670.29	1738.15	2103.08	2463.39	2570.86	2614.95	2815.57	3035.04	3169.84	3213.95	3291.14	3289.93	1809.99
0.0060085	1440.48	3921.9	8306.8	21542.6	37122.9	55023.4	89251.8	130436	184804	241875	339788	463960	1936.9	1460.01	1709.95	1965.24	2100.1	2099.01	2255.34	2486	2579.48	2641.55	2678.82	2755.59	1631.25	1465.33	1752.71	2046.07	2116.07	2165.21	2338.04	2508.32	2640.46	2509.55	2469.53	2443.76	1667.8	1708.6	2083.77	2451.61	2542	2589.76	2784.21	2994.6	3112.85	3175.08	3229.48	3239.93	1793.28
0.00605592	1412.98	3879.21	8228.05	21316.8	36551.2	53926	87889.5	129511	184156	240720	336287	459540	1918	1504.31	1783.23	2060.36	2192.67	2206.62	2369.81	2594.78	2715.46	2742.79	2790.46	2864.99	1612.71	1440.07	1712.82	2009.62	2096.99	2128.75	2317.39	2479.13	2607.21	2488.96	2431.4	2436.01	1614.63	1688.03	2039.64	2391.5	2484.73	2535.99	2729.34	2928.74	3055.65	3101.05	3147.89	3178.89	1727.31
0.0061037	1436.51	3909.72	8345	21598.9	37064.4	54535.8	88266.9	128922	182890	238716	332824	455985	1929.36	1527.17	1812.82	2099.1	2242.58	2247.81	2419.81	2642.24	2751.58	2783.41	2809.21	2879.84	1594.61	1451.25	1726.2	2028.22	2109.73	2157.21	2316.68	2488	2609.5	2464.74	2417.24	2407.23	1629.82	1725.9	2075.73	2442.8	2528.75	2584.1	2776.9	2976.68	3080.01	3135.32	3184.04	3186.62	1730.13
0.00615186	1432.84	3906.9	8399.6	21601.3	37054.9	54118.6	87516	127728	180072	235582	329183	447709	1925.63	1617.48	1938.4	2256.8	2417.37	2436.22	2627.44	2870.26	2967.29	2985.34	3017.48	3071.76	1572.21	1452.5	1730.61	2022.67	2112.56	2143.88	2318.02	2486.22	2591.35	2449.71	2407.62	2386.28	1598.58	1738.53	2102.41	2453.1	2540.91	2605.19	2785	2989.25	3102.45	3131.06	3187.57	3199.78	1673.22
0.00620041	1428.46	3898.05	8427.2	21637.1	36874.3	53841.2	86958.3	127825	179430	233553	325217	444051	1907.15	1546.64	1837.28	2137.35	2284.77	2288.42	2461.53	2678.02	2780.49	2786.1	2812.88	2858.09	1588.95	1438.2	1715.31	2002.04	2091.99	2137.11	2303.88	2469.96	2555.28	2410.77	2368.42	2341.4	1598.2	1708.53	2070.62	2415.9	2504.5	2567.89	2739.03	2947.4	3032.01	3062.29	3111.65	3106.63	1685.21
0.00624933	1450.02	3975.96	8545.4	22072.7	37367.7	54372.6	87472.5	128007	178581	232663	324501	440120	1919.13	1609.2	1917.97	2234.28	2405.31	2409.67	2597.79	2830.23	2927.76	2919.1	2940.6	2992.98	1565.02	1443.91	1734.14	2012.99	2098.97	2147.36	2307.87	2470.7	2563.13	2418.27	2367.95	2324.46	1589.46	1723.64	2093.39	2449.59	2524.88	2595.05	2763.31	2970.69	3064.65	3092.2	3133.76	3132.84	1657.57
0.00629864	1436.53	3928.44	8451.75	21746.7	36699.2	52980.8	86045.7	125978	176240	228671	319994	432933	1907.91	1553.74	1853.66	2151.48	2316.92	2299.49	2475.28	2692.99	2784.41	2765.82	2791.65	2833.74	1562.72	1444.32	1739.66	2016.06	2097.78	2134.55	2292.47	2452.48	2532.67	2390.78	2316.75	2284.48	1602.26	1741.24	2113.37	2469.55	2558.73	2622.01	2794.93	2992.61	3079.62	3103.07	3130.05	3112.48	1670.33
0.00634835	1454.45	3996.21	8572	22171.2	37311	53800	86419.2	126346	175714	228644	318914	431971	1904.28	1614.38	1933.93	2257.62	2429.02	2433.35	2621.58	2834.97	2924.89	2895.64	2906.97	2958.16	1546.59	1440.29	1725.73	2007.82	2092.59	2131.07	2290.19	2440.63	2518.62	2367.17	2291.48	2269.39	1583.24	1729.36	2101.63	2452.7	2522.99	2593.84	2770.39	2950.37	3050.99	3059.49	3077.93	3072.12	1647.72
0.00639844	1458.06	4038.15	8718.5	22474.7	37681.2	53773.8	86732.4	124743	173286	225109	315439	424177	1890.34	1543.9	1840.88	2144.71	2300.43	2283.42	2449.84	2661.72	2737.17	2702.73	2727.08	2768.59	1552.61	1441.7	1718.77	2006.56	2076.11	2114.65	2272.53	2427.67	2491.39	2343.03	2263.01	2229.55	1571.63	1702.31	2074.8	2418.92	2494.11	2557.86	2735.96	2916.15	2997.83	3007.43	3024	3009.89	1629.2
0.00644893	1447.68	3988.71	8634.15	22185.1	36787.7	52597.2	84428.4	125127	173460	225076	313542	423882	1904.21	1614.07	1933.54	2261.81	2417.15	2424.35	2601.94	2827.07	2881.55	2859.33	2854.63	2894.42	1542.73	1445.13	1728.03	2014.3	2090.69	2124.07	2278.18	2431.66	2497.28	2327.14	2247.57	2215.87	1572.1	1732.7	2098.12	2450.39	2535.06	2581.55	2759.07	2946.95	3009.52	3030.47	3033.04	3026.98	1633.49
0.00649982	1459.67	4084.56	8878.8	22885	37750.1	53643.6	86046.3	124037	172697	224019	310974	419655	1890.29	1562.44	1855.61	2163.45	2310.68	2300.09	2471.03	2660.69	2734.04	2700.27	2706.31	2730.27	1542.7	1448.79	1737.86	2024.11	2097.91	2125.62	2283.24	2427.12	2485.09	2307.46	2216.67	2171.12	1572.6	1733.61	2122.34	2464.66	2552.94	2600.85	2767.6	2961.33	3021.89	3022.62	3015.52	3005.9	1633.39
0.0065511	1452.83	4056.78	8788.55	22603.9	37264.9	52427.8	84228.6	122563	171025	221024	307023	414517	1901.89	1620.57	1941.43	2266.44	2424.66	2433.45	2606.32	2819.19	2871.79	2829.56	2823.4	2834.61	1535.11	1457.22	1751.32	2038.86	2113.86	2136.06	2292.7	2444.19	2490.61	2300.49	2218.37	2166.57	1571.81	1729.07	2116.93	2462.38	2552.56	2591.89	2763.88	2950.89	3011.01	2997.7	3001.48	2986.28	1625.57
0.0066028	1456.4	4096.92	8882.85	22949.3	37665.8	52905.2	84279.3	122086	170530	219695	305049	411498	1882.15	1582.11	1886.49	2202.86	2348.74	2350.39	2510.61	2708.47	2768.91	2718.83	2703.7	2729.87	1532.67	1441.18	1732.66	2017.31	2082.78	2115.28	2269.4	2415.6	2459.69	2266.66	2183.31	2123.69	1547.41	1721.61	2108.96	2457.44	2532.92	2576.83	2748.98	2928.85	2969.05	2958.61	2957.97	2930.43	1603.04
0.0066549	1475.65	4161.21	9036.8	23226.3	38152.3	53039.6	84654.3	121695	169396	218473	302448	408472	1888.41	1589.79	1890.56	2208.04	2355.49	2353.66	2525.84	2716.26	2782.84	2722.08	2690.19	2706.59	1539.59	1446.99	1721.5	2019.16	2088.48	2117.8	2271.63	2413.42	2463.34	2261.82	2174.65	2113.35	1561.09	1740.25	2119.34	2459.28	2541.1	2580.73	2757.22	2932.82	2970.45	2951.14	2946.24	2918.12	1616.8
0.00670741	1469.75	4156.38	8974.65	23065.6	37700.1	52205.4	83304	120562	167600	215024	298596	402190	1887.48	1619.03	1930.73	2259.44	2407.23	2411.93	2580.27	2776.98	2840.4	2757.53	2721.71	2744.71	1527.02	1456.29	1748.44	2032.86	2102.74	2123.45	2280.46	2419.4	2451.39	2250.55	2157.82	2082.09	1549.4	1756.41	2134.97	2485.28	2574.89	2612.78	2795.42	2951.06	2981.42	2957.09	2941.85	2906.49	1605.08
0.00676034	1509.72	4277.46	9272.95	23829.1	38803.6	53957.8	84795	121616	168376	215476	298159	401211	1884.92	1569.82	1873.53	2180.51	2322.14	2317.28	2480.33	2666.03	2722.84	2652.46	2605.46	2611.86	1542.9	1472.03	1763.86	2059.62	2118.27	2135.6	2295.03	2431.84	2460.16	2242.25	2138.09	2073.19	1563.69	1744.96	2121.68	2468.47	2556.99	2601.98	2771.8	2945	2946.77	2917.68	2900.08	2863.77	1630.73
0.00681368	1504.26	4279.26	9251.95	23717.6	38564.4	53431.4	83706.9	120469	166277	212810	294111	395078	1884.55	1631.78	1950.32	2280.17	2438.84	2429.54	2606.05	2802.77	2839.89	2741.93	2701.2	2709.61	1521.73	1454.31	1757.33	2040.62	2099.83	2124.26	2280.43	2404.18	2441.1	2211.61	2113.13	2046.8	1539.13	1758.79	2113.82	2471.19	2553.22	2605.15	2754.95	2921.82	2924.6	2890.56	2864.92	2832.31	1593.14
0.00686744	1512.46	4296.09	9296.75	23881.9	38554.8	53235.6	83085.3	121135	167308	213194	294078	394231	1880.01	1574.75	1869.6	2175.53	2313.13	2301.04	2462.41	2635.41	2667.94	2585.72	2549.51	2536.51	1536.1	1458.97	1763.37	2046.4	2099.77	2121.74	2273.25	2401.67	2428.88	2190.37	2080.22	2014.07	1557.43	1752.69	2117.7	2467.93	2557.67	2599.08	2763.57	2916.94	2915.7	2860.02	2837.48	2810.62	1616.93
0.00692164	1534.99	4391.49	9475.35	24414.5	39276.8	53971.8	83948.4	120405	165606	210626	290482	388867	1890.52	1640.78	1965.02	2292.14	2446.03	2433.06	2605.58	2793.94	2806.28	2691.8	2654.83	2652.09	1522.56	1467.16	1776.67	2068.24	2120.35	2140.81	2290.28	2422.53	2427.44	2182.26	2073.94	2011.53	1550.12	1768.46	2130.73	2480.06	2567.01	2602.76	2762.35	2914.53	2907.59	2857.23	2831.98	2791.09	1598.21
0.00697625	1556.58	4436.73	9625.3	24669.6	39621.6	54037.2	84204	121486	165955	210675	290840	387126	1894.65	1602.83	1900.24	2206.65	2354.2	2343.13	2489.11	2675.51	2675.36	2571.97	2545.39	2531.28	1521.83	1490.85	1801.23	2084.95	2135.9	2148.93	2291.71	2420.43	2421.27	2165.48	2046.91	1986.79	1564.24	1782.6	2172.72	2520.2	2606.23	2639.43	2815.28	2958.28	2942.79	2876.5	2855.43	2805.9	1615.4
0.0070313	1555.59	4461.54	9672.7	24671.9	39629.1	53494.2	83158.5	119974	163393	207556	285830	378947	1891.62	1627.1	1964.22	2281.27	2434.65	2414.58	2568.3	2763.58	2741.99	2637.12	2583.69	2565.02	1536.23	1486.3	1804.88	2077.27	2140.33	2156.31	2307.03	2436.59	2416.44	2157.75	2046.1	1980.83	1565.23	1769.76	2148.85	2485.02	2570.19	2595.81	2764.21	2906.93	2879.34	2816.2	2800.81	2733.16	1620.76
0.00708678	1592.7	4576.8	9903.45	25401.9	40415.7	54336	84015	121591	164416	208251	286621	378783	1887.84	1653.19	1978.76	2312.42	2461.68	2453.21	2600.22	2787.86	2771.15	2645.35	2596.79	2579.95	1516.05	1484.57	1794.07	2072.15	2137.3	2148.7	2295.66	2416.33	2386.04	2140.46	2020.07	1951.7	1538.29	1781.54	2162.44	2502.98	2578.35	2600.5	2777.84	2908.47	2882.79	2804.3	2794.9	2721.53	1584.21
0.0071427	1613.6	4630.83	10093.5	25821.4	40794	54452.6	83672.4	121261	163506	206937	283456	375253	1888.98	1606.81	1920.38	2243.31	2366.96	2356.41	2499.09	2665.19	2651.78	2529.76	2473.68	2451.22	1541.67	1508.43	1828.36	2097.3	2160.85	2168.37	2314.87	2441	2398.89	2132.15	1998.98	1932.23	1564.78	1781.22	2157.93	2505.59	2594.26	2615.21	2783.07	2908.9	2868.2	2781.94	2764.5	2678.8	1636.92
0.00719906	1637.06	4717.74	10289.8	26139.9	41051.7	54745.2	83747.1	121389	163950	207101	282514	374448	1895.46	1672.3	2001.97	2340.34	2492.6	2479.05	2628.78	2798.97	2773.4	2634.57	2565.98	2549.55	1521.7	1500.01	1815.18	2091.08	2153.77	2157.05	2299.32	2425.8	2389.95	2118.05	1992.97	1916.25	1541.29	1794.71	2173.79	2518.45	2596.46	2621.95	2781.82	2907.26	2868.29	2771.66	2752.1	2675.15	1593.95
0.00725587	1680.6	4826.13	10522.4	26911.2	42051	55619.8	84763.8	122148	164130	207246	281312	373640	1882.12	1631.39	1939.55	2260.87	2383.18	2369.25	2516.34	2667.17	2645.98	2501.45	2438.67	2417.74	1535.83	1503.02	1832.08	2110.14	2171.96	2157	2304.57	2423.31	2383.14	2098.44	1962.41	1890.12	1565.31	1801.95	2186.76	2527.76	2613.93	2632.43	2787.98	2911.81	2863.7	2766.65	2724.5	2635.69	1616.82
0.00731312	1709.36	4950.81	10806	27584.2	42673.2	56197.8	85392.6	121434	163864	205587	279038	369972	1896.19	1680.34	2009.64	2332.06	2483.03	2470.78	2615.41	2785.74	2750.01	2587.7	2509	2483.28	1539.39	1535.69	1870.39	2142.55	2192.53	2181.33	2331.19	2443.76	2399.34	2096.33	1967.65	1877.05	1563	1821.52	2223.26	2555.78	2642.62	2667.56	2811.56	2943.15	2886.16	2775.45	2724.22	2642	1635.12
0.00737083	1736.51	5007.45	10901.5	27779	42881.7	55952.8	85193.1	121480	162844	204200	277261	366160	1899.56	1690.86	2031.3	2354.93	2497.02	2473.52	2628.13	2785.15	2737.89	2573.02	2503.98	2465.54	1530.88	1534.24	1866.85	2143.71	2201.82	2176.45	2323.9	2433.86	2384.82	2081.59	1939.49	1856.94	1548.47	1837.47	2232.11	2576.73	2655.51	2685.17	2814.71	2939.44	2877.41	2772.83	2702.17	2619.78	1601.91
0.00742899	1773.69	5151.27	11255	28614.6	43855.1	56943	85967.4	122812	164328	205074	277409	367270	1905.9	1676.25	2007.71	2323.47	2465.32	2427.01	2570.82	2723.42	2677.14	2516.66	2433.64	2394.03	1560.54	1547.33	1879.94	2157.69	2208.03	2189.99	2341.79	2450.5	2392.96	2076.11	1928.99	1848.46	1569.32	1827.4	2228.8	2567.5	2644.93	2669.8	2793.59	2912.55	2845.67	2731.92	2658.4	2581.17	1640.23
0.00748761	1814.51	5322.51	11618.9	29644.7	45084	58228	87358.2	123514	164121	205432	276375	365578	1915.15	1712.22	2057.07	2398.31	2536.88	2500.36	2654.35	2803.13	2742.19	2577.05	2481.68	2430.76	1551.13	1570.13	1907.79	2185.07	2228.84	2215.31	2352.16	2453	2387.21	2075.52	1912.55	1825.47	1566.59	1859.43	2268.33	2610.81	2677.97	2705.34	2829.13	2935.55	2860.57	2742.7	2658.18	2583.91	1620.71
0.0075467	1828.08	5391.39	11748.5	29924.9	45241.1	58240.8	86482.2	123918	164600	205635	275286	362481	1901.6	1665.97	1996.24	2312.85	2439.64	2385.77	2522.89	2664.38	2608.33	2448.52	2350.82	2304.18	1564.5	1575.12	1902.32	2172.74	2229.84	2203.84	2349.14	2444.61	2375.78	2048.63	1895.77	1800.64	1570.39	1850.48	2252.46	2591.96	2654.58	2682.07	2806.19	2906.35	2815.36	2684.65	2613.08	2532.38	1635.95
0.00760624	1861.85	5536.11	12050.3	30651.6	46221.9	58788.8	86854.8	123454	163609	203374	272909	358955	1911.53	1740.28	2101.48	2435.04	2577.82	2525.55	2678.31	2812.09	2747.91	2562.4	2451.75	2394.06	1564.19	1592.82	1930.82	2206.57	2253.75	2229.19	2358.69	2456.62	2384.13	2054.18	1889.66	1788.47	1581.75	1880.51	2287.02	2636.16	2691.55	2709.62	2843.79	2932.53	2831.93	2698.7	2628.22	2547.67	1641.54
0.00766626	1930.77	5771.94	12600.6	31991.8	47898.9	60406	88805.1	125312	166288	205595	274342	360436	1923.07	1752.52	2107.74	2449.03	2581.79	2533.04	2677.45	2802.83	2731.41	2538.8	2429.64	2373.82	1566.32	1619.96	1955.6	2236.4	2276.56	2242.02	2364.66	2464.57	2375.99	2045.33	1878.93	1780.13	1579.05	1897.24	2310	2658.35	2718.53	2735.27	2863.52	2943.54	2835.21	2691.98	2618.72	2533.43	1634.84
0.00772675	1973.28	5906.73	12889	32594.5	48526.9	60687.6	88897.5	126115	166882	205450	273021	358274	1922.73	1721.07	2062.74	2381.74	2503.88	2450.75	2599.69	2712.86	2634.87	2445.41	2332.07	2283.7	1581.29	1620.35	1970.32	2248.8	2279.76	2248.04	2367.81	2455.48	2371.74	2029.15	1855.73	1765	1598.93	1909.44	2319.45	2666.85	2719.68	2739.33	2854.7	2938.94	2827.73	2679.8	2593.53	2508.69	1662.77
0.00778772	2029.86	6106.8	13417.4	33755.3	49732.9	61592.6	89765.7	126472	167240	204945	271839	356740	1941.36	1787.58	2158.54	2508.58	2627.12	2578.48	2727.48	2848.74	2740.72	2531.49	2406.79	2346.04	1580.54	1667.56	2008.68	2298.77	2322.46	2288.64	2398.68	2482.54	2388.57	2040.84	1855.35	1768.92	1612.59	1934.75	2346.46	2699.57	2747.64	2764.71	2874.42	2960.93	2832.59	2672.73	2587.04	2491.03	1668.4
0.00784918	2077.03	6267.21	13834.5	34674	50455.1	62186.8	90430.2	126556	166711	203609	270807	352838	1943.44	1811.41	2179.84	2528.06	2643.68	2585.42	2730.98	2854.1	2724.3	2513.07	2388.84	2320.3	1577.52	1650.09	2001.89	2289.99	2307.04	2262.83	2390.96	2458.45	2361.22	2010.07	1832.96	1740.61	1598.38	1971.66	2393.08	2739.26	2792.42	2800.85	2916.36	2991.69	2859.33	2695.84	2603.33	2496.16	1649.53
0.00791111	2152.01	6507	14279.5	36037.7	51785.8	63710.8	91951.8	129537	169025	205476	273203	354309	1963.56	1780.13	2127.52	2472.5	2573.99	2502.78	2630.01	2757.85	2625.09	2418.07	2296.07	2234.27	1610.92	1688.39	2054.02	2332.07	2351.22	2310.45	2430.58	2487.77	2383.44	2018.86	1828.78	1731.44	1634.16	1968.52	2387.25	2738.18	2782.63	2782.76	2894.42	2972.26	2828.95	2655.83	2547.42	2444.41	1695.55
0.00797353	2229.26	6794.16	14987.5	37576.1	53732.6	65564.2	93911.7	130301	168858	204679	272035	351160	1975.83	1855.5	2227.84	2586.19	2700.78	2630.83	2763.81	2875.39	2729.29	2511.68	2369.24	2294.25	1612.26	1693.77	2051.52	2322.36	2350.08	2308.08	2430.04	2486.05	2366.23	2003.4	1812.04	1713.41	1619.87	1990.65	2417.25	2754.11	2801.11	2800.79	2905.42	2981.43	2821.68	2648.25	2531.81	2425.87	1675.94
0.00803645	2287.71	7048.23	15541.4	38672.3	54734.1	66262	94805.1	131622	169408	205273	271079	350114	1986.73	1872.25	2254.01	2600.84	2713.56	2644	2759.7	2848.51	2720.07	2488.58	2345.18	2274.1	1606.98	1729.6	2101.86	2371.97	2389.93	2330.77	2446.2	2486.46	2372.47	1992.23	1803.66	1696.96	1633.6	2034.31	2469.83	2821.91	2871.46	2858.49	2959.96	3022.05	2855.28	2666.37	2552.74	2431.34	1679.6
0.00809987	2370.01	7282.53	16086.8	39786.9	56086.5	67210	95626.2	132735	170402	206479	270566	347992	1997.63	1846.38	2223.84	2557.7	2660.27	2584.39	2693.6	2790.82	2651.01	2423.58	2277.58	2208.7	1642.01	1742.8	2113.95	2393.56	2405.58	2342.68	2456.51	2498.69	2374.35	1988.01	1795.08	1684.42	1665.54	2032.1	2462.58	2810.07	2849.63	2835.34	2931.14	2983.94	2814.82	2622.4	2504.86	2386.82	1725.7
0.00816378	2467.78	7572.24	16749.5	41191.9	57636.6	68703.2	96749.7	134260	171842	208022	270330	347302	2017.41	1908.74	2304.52	2648.95	2762.98	2676.53	2789.38	2873.69	2730.1	2463.88	2322.36	2244.27	1647.18	1773.7	2154.33	2429.19	2434.57	2357.39	2467.45	2510.4	2385.15	1980.35	1790.76	1667.49	1665.48	2062.32	2503.22	2849.03	2876.04	2870.28	2957.89	2998.07	2829.21	2616.97	2501.7	2384.88	1724.17
0.0082282	2563.32	7946.04	17552	42963.6	59749.2	70837	98783.7	135551	172194	207097	268584	344796	2023.56	1935.47	2340.82	2681.49	2779.77	2690.98	2796.11	2875.72	2718.55	2454.31	2303.51	2221.15	1649.31	1797.07	2176.75	2448.99	2445.12	2363.59	2472.83	2511.73	2372.66	1962.14	1777.12	1648.22	1672.75	2101.41	2540.7	2895.46	2919.97	2900.64	2988.8	3015.46	2836.28	2622.51	2487.87	2374.44	1715.66
0.00829313	2679.55	8386.38	18419	44726.6	61597.7	72630.6	100322	138411	174792	209039	271061	344893	2050.85	1923.78	2317.96	2655.02	2749.98	2645	2748.38	2812.72	2656.11	2389.08	2247.09	2160.82	1689.09	1840.28	2224.29	2504.13	2486.13	2402.34	2502.38	2536.64	2389.15	1973.74	1772	1637.85	1700.51	2120.6	2565.7	2916.53	2940.24	2908.79	3003.32	3007	2831	2609.5	2465.56	2353.16	1771.05
0.00835857	2801.07	8797.92	19314.1	46414.8	63375.3	74156.2	101683	138838	174706	207430	268763	340927	2070.71	2004.84	2431.48	2803.47	2884.57	2775.34	2874.8	2930.21	2746.2	2478.71	2310.23	2208.63	1692.36	1859.69	2248.69	2520.18	2501.01	2413.43	2503.43	2531.05	2379.73	1968.74	1761.61	1630.84	1696.83	2164.94	2617.33	2969.25	2982.86	2940.5	3034.08	3024.63	2843.71	2605.34	2466.82	2345.87	1762.02
0.00842452	2912.64	9168.78	19995	47501	64274.2	75209	102772	141286	176702	208457	269590	341059	2082.55	2023.12	2435.61	2812.98	2877.44	2751.74	2843.64	2885.07	2712.99	2437.34	2269.29	2174.29	1694.14	1904.97	2298.9	2557.8	2537.37	2428.63	2512.59	2534.83	2373.54	1958.56	1751.41	1615.21	1705.75	2188.58	2648.88	3001.39	3001.39	2957.91	3041.59	3012.08	2828.56	2588.32	2448.41	2319.45	1771.77
0.008491	3061.18	9704.07	21044.2	49600.3	66609.1	77251.4	105291	142609	177060	207894	268494	338276	2096.88	2018.15	2424.28	2786.75	2837.59	2700.18	2788.75	2815.01	2647.39	2374.72	2208.65	2112.79	1722.38	1926.34	2327.2	2581.69	2555.4	2444.47	2514.34	2540.34	2374.49	1949.07	1737.39	1599.94	1724.79	2224.96	2692.5	3046.55	3043.16	2988.44	3063.85	3033.7	2830.83	2576.19	2439.41	2305.69	1807.96
0.008558	3220.55	10237.8	22073.7	51371.1	68541.9	78918.4	107197	143939	178339	207797	267154	336117	2128.62	2097.66	2537.71	2915.12	2961.56	2818.5	2899.59	2918.27	2738.05	2445.13	2268.39	2159.07	1736.41	1995.21	2406.04	2651.47	2614.63	2483.93	2556.63	2570.95	2389.22	1964.06	1740.59	1601.7	1750.26	2260.55	2732.92	3089.79	3075.47	3009.47	3086.17	3049.23	2830.42	2576.59	2437.94	2281.58	1818.69
0.00862553	3404.57	10880.4	23382	53672.1	71109.9	81488.8	110044	147343	180621	209137	268194	335306	2151.58	2160.11	2608.03	2983.87	3014.89	2873.59	2939.07	2948.19	2761.52	2455.46	2276.47	2155.48	1740.71	1992.32	2409.97	2659.91	2606	2481.21	2549.49	2553.31	2370.74	1945.04	1728.41	1580.59	1750.42	2320.1	2791.86	3142.22	3114.72	3050.15	3111.41	3075.24	2837.84	2578.32	2427.78	2273.49	1817.41
0.00869359	3594.16	11443.9	24445.5	55254.5	72838.4	83195	111731	148962	180990	209078	267366	332013	2170.86	2150.69	2582.57	2937.36	2952.6	2797.7	2854.02	2860.93	2666.54	2381.47	2198.18	2082.02	1770.96	2049.62	2462.19	2706.86	2639.75	2505.52	2560.23	2562.03	2375.03	1942.72	1707.11	1573.81	1788.7	2348.1	2837.42	3180.62	3154.21	3077.36	3123.91	3085.8	2830.39	2576.44	2408.93	2259.75	1864.1
0.00876218	3801.01	12152	25679.8	56927.2	74813.9	85506.6	114062	150388	181628	208703	265851	329224	2203.04	2214.34	2664.79	3026.59	3034.19	2857.83	2910.07	2906.29	2693.48	2406.85	2212.04	2099.93	1800.55	2095.52	2518.13	2760.92	2679.53	2536.41	2583.39	2582.27	2386.1	1949.92	1702.44	1571.38	1820.63	2377.6	2863.46	3206.06	3167.6	3079.69	3113.33	3071.72	2802.76	2549.31	2377.19	2232.03	1900.9
0.00883132	4016.89	12818.9	26667.2	57846.3	75781.5	86806.6	114958	151199	181815	207185	263752	325000	2219.97	2287.11	2755.64	3123.58	3127.52	2932.78	2975.84	2960.46	2730.68	2426.77	2231.88	2115.9	1812.03	2126.49	2553.96	2796.85	2691.6	2550.54	2586.4	2580.37	2374.56	1945.12	1695.8	1561.13	1829.06	2433.83	2927.21	3270.08	3217.75	3116.2	3143.65	3081.83	2807.84	2554.08	2376.47	2228.6	1899
0.00890101	4275	13650.5	27912.8	59359.1	77474.8	88802.2	116836	152848	182648	207103	262430	321957	2250.42	2317.77	2786.08	3130.04	3130.01	2912.7	2943.39	2921.53	2700.09	2396.67	2201.81	2077.76	1828.07	2178.49	2612.22	2839.96	2733.49	2569.3	2593.58	2575.11	2375.58	1945.16	1691.2	1547.06	1849.53	2486.06	2998.62	3353.94	3286.55	3171.99	3185.5	3111.81	2830.81	2566.98	2380.99	2232.38	1928.74
0.00897125	4584.98	14577.5	29238.8	60860.7	79320.8	91214	119539	153990	183115	207068	260606	318363	2273.04	2330.3	2787.24	3115.74	3094.38	2862.27	2875.64	2842.78	2633.42	2340.12	2147.42	2025.76	1871.37	2220.53	2663.64	2871.9	2761.51	2585.99	2600.66	2572.57	2378.02	1937.1	1683.12	1534.26	1879.63	2529.31	3039.33	3376.62	3299.55	3174.9	3181.64	3099.52	2808.22	2525.58	2351.3	2197.52	1964.72
0.00904204	4880.2	15454.7	30312.8	61633.4	80021.2	92687.6	121138	153733	181552	204328	256733	311645	2319.85	2456.18	2959.86	3320.61	3276.71	3025.77	3025.03	2984.3	2745.12	2440.37	2220.18	2098.75	1887.67	2278.55	2716.53	2926.05	2801.39	2609.88	2620.4	2580.74	2382.52	1939.98	1685.42	1529.25	1898.67	2604.52	3123.52	3457.38	3369.07	3230.08	3220.14	3123.26	2832.01	2543.39	2358.42	2199.88	1973.78
0.00911339	5224.1	16384.7	31412.3	62330.9	80787.4	94482.4	123243	155094	181350	202994	254498	307179	2351	2507.11	3000.08	3341.53	3275.21	3013.65	2991.87	2954.77	2717.28	2410.72	2191.9	2066.58	1913.45	2341.83	2787.18	2975.97	2838.33	2632.89	2640.93	2591.12	2390.48	1928.95	1684.01	1522.96	1932.49	2652.78	3172.25	3493.04	3402.86	3245.39	3214.19	3118.47	2821.91	2522.72	2334.72	2177.93	2014.76
0.0091853	5589.9	17257.3	32266.4	62353.8	80793.4	95498.8	123764	156322	181436	202380	252415	304594	2386.62	2561.14	3045.79	3373.58	3276.44	2990.93	2967.85	2922.55	2693.77	2381.13	2168.43	2030.95	1934.53	2381.15	2832.35	3008.45	2845.65	2635.8	2635.16	2574.67	2367.16	1920.98	1668.04	1514.41	1958.02	2715.51	3240.51	3555.41	3440.04	3268.72	3228.83	3116.4	2818.78	2510.74	2314.94	2151.48	2036.8
0.00925778	6023.49	18249.8	33194.3	62435.1	81137.2	96836.2	125369	154789	179032	198161	247338	297823	2421.84	2596.03	3084.72	3385.11	3269.64	2967.95	2931.26	2875.76	2653.27	2332.32	2125.57	1994.66	1976.08	2452.81	2897.32	3061.74	2867.16	2660.35	2643.83	2579.64	2362.69	1919.99	1669.41	1509.18	1993.54	2768.68	3304.15	3610.28	3463.91	3277.54	3233.8	3109.09	2805.43	2495.8	2294.64	2138.13	2084.33
0.00933083	6455.13	19142	33810	61862.7	80412.8	97283.8	126378	154572	177736	195472	242766	292650	2470.35	2696.1	3219.52	3505.6	3369.06	3043.33	2993.14	2922.04	2695.01	2366.08	2152.59	2018.35	2012.05	2528.68	2954.41	3102.36	2909.49	2671.51	2655.01	2577.42	2354.78	1913.22	1660.97	1493.82	2039.68	2857.86	3405.51	3702.81	3540.62	3338.46	3263.49	3132	2826.54	2506.04	2303.94	2138.27	2139.19
0.00940445	6942.3	20123.9	34263.2	61186.5	79495.8	97844.4	127198	152731	174975	191654	237066	285051	2511.22	2772.2	3315.66	3576.98	3414.6	3060.82	2991.84	2913.71	2690.23	2368.98	2146.99	2013.32	2049.86	2606.98	3028.16	3160.26	2946.08	2689.57	2661.88	2578.91	2358.72	1915.94	1656.46	1483.51	2066.43	2907.66	3451.52	3731.62	3547.75	3325.51	3235.78	3096.67	2795.61	2474.18	2273.83	2109.44	2163.86
0.00947866	7443.9	20887.1	34332.3	60016.5	78280.8	97438.2	126669	151329	172253	188420	232676	278641	2542.16	2863.84	3396.52	3654.58	3452.23	3082.48	2989.74	2908.35	2689.43	2364.72	2131.54	2002.23	2069.47	2646.38	3063.25	3176.71	2944.35	2678.63	2641.46	2553.81	2335.42	1902.25	1644.22	1470.91	2091.44	3016.48	3568.11	3833.06	3625.41	3374.96	3274.69	3126.12	2810.04	2481.86	2278.98	2117.77	2189.49
0.00955345	7983.12	21566.7	34184.6	58533.9	76353.6	96735	126032	148658	168646	184077	227240	271623	2596.51	2923.61	3421.7	3675.27	3453.04	3055.04	2953.59	2854.32	2649.63	2334.42	2104.29	1969.6	2115.51	2743	3154.25	3235.72	2980.57	2702.94	2645.92	2547.4	2336.4	1905.14	1643.76	1472.05	2145.98	3081.92	3635.29	3875.76	3641.98	3372.59	3250.93	3106.65	2793.11	2453.72	2250.04	2083.03	2243.92
0.00962884	8558.97	22097.5	33762.6	56644.4	74295.4	95455.6	124852	146232	164874	179930	221898	264175	2662.07	2996.88	3478	3703.48	3448.19	3039.75	2936.44	2829.01	2629.43	2314	2081.48	1947.22	2165.17	2828.19	3228.99	3279.43	3005.08	2712.72	2636.28	2537.56	2327.68	1898.42	1641.48	1467.67	2200.82	3201.82	3765.6	3991.38	3720.83	3427.74	3284.75	3131.95	2806.89	2470.26	2263.1	2082.37	2327.5
0.00970482	9164.37	22515.6	33135.3	54606	71882.2	93979.2	123304	142667	160726	175114	215751	256039	2719.77	3120.61	3618.35	3818.7	3530.8	3090.54	2968.05	2856.9	2646.84	2332.9	2098.94	1953.5	2210.43	2921.94	3302.41	3328.22	3034.12	2713.35	2633.46	2534.41	2325	1908.13	1641.74	1464.38	2244.1	3284.57	3824.76	4013.98	3722.94	3406.38	3253.62	3098.77	2770.43	2436.75	2228.37	2045.25	2366.34
0.0097814	9752.16	22664.3	32227.5	52263.7	69345	91717.8	120892	138853	156264	169940	209566	248075	2780.15	3242.08	3724.4	3889.1	3565.13	3101.26	2967.55	2841.64	2644.4	2337.47	2098.56	1954.19	2249.96	2970.21	3327.33	3335.48	3032.83	2693.75	2607.25	2507.62	2306.14	1896.92	1629.21	1454.74	2277.31	3401.94	3930.9	4093.27	3772.09	3437.2	3268.89	3104.02	2775.43	2439.52	2226.65	2036.51	2399.64
0.00985858	10340.5	22658.5	31101.8	49665.6	66546.8	89034	118511	134877	151588	164962	202782	240066	2834.13	3343.92	3817.09	3942.67	3572.4	3095.7	2942.08	2820.73	2625.27	2329.55	2089.8	1943.97	2293.22	3066.48	3395.57	3372.22	3043.19	2696.49	2593.39	2486.57	2302.83	1892.04	1626.53	1451.2	2322.11	3497.57	4023.18	4160.24	3806.63	3444.98	3264.4	3086.65	2760.61	2424.45	2210.11	2019.6	2440.5
0.00993637	10895.7	22364.4	29672.8	46953.3	63370.2	86166	115403	130169	145590	159018	195431	231475	2906.2	3406.75	3842.39	3906.49	3512.85	3030.46	2864.24	2747.17	2558.24	2282.49	2041.05	1901.58	2367.2	3159.8	3445.75	3390.6	3037.47	2686.45	2565.34	2459.88	2279.21	1884.35	1614.39	1439.96	2393.14	3618.31	4117.42	4224.36	3840.07	3450.38	3252.36	3070.98	2740.06	2405.33	2196.31	2005.13	2531.87
0.0100148	11332.2	21753.2	28098.7	44086.5	60010.7	82601.6	111657	125483	140179	153137	188834	224228	2970.21	3474.47	3883.66	3899.22	3480.36	2987.16	2812.56	2698.55	2521.5	2250.84	2012.45	1866.89	2427.19	3265.32	3513.86	3428.97	3055.06	2696.34	2553.63	2448.14	2271.97	1890.62	1614.44	1433.74	2464.53	3705.87	4170.44	4245.71	3830.6	3419.58	3215.13	3027.05	2710.48	2374.41	2171.88	1974.86	2610.84
0.0100938	11745.7	20963.5	26382	41312.1	56807.8	79060.8	107730	120998	135363	147425	182767	216689	3052.25	3643.11	4036.94	4002.98	3548.25	3022.7	2850.75	2711.47	2538.75	2273.3	2031.1	1884.56	2482.93	3356.21	3552.5	3441.44	3049.03	2677.69	2537.07	2415.46	2249.3	1885.69	1611.16	1425.34	2530.87	3857.29	4291.92	4317.54	3863.23	3427.6	3210.99	3020.86	2705.82	2370.78	2164.26	1969.03	2679.14
0.0101734	12052.3	20064.5	24745.8	38769.7	53900.8	75788	103868	114893	128708	140668	174420	207022	3128.14	3750.73	4099.81	4007.17	3531.75	2991.81	2815.82	2661.09	2500.21	2250.89	2016.24	1860.07	2548.31	3436.46	3585.45	3450.27	3030.41	2647.26	2511.54	2375.63	2224.73	1875.66	1604.57	1416.15	2583.38	3973.69	4391.92	4358.06	3860.23	3412.52	3179.17	2992.03	2685.37	2357.18	2148.72	1951	2750.27
0.0102537	12154.7	18875.6	22868.8	35871.3	50393.7	71742.8	99541.2	110092	123204	135036	167877	198852	3214.69	3877.92	4187.34	4054.16	3540.31	2987.1	2792.88	2647.86	2492.8	2250.6	2016.26	1856.41	2602.25	3507.82	3624.14	3455.35	3015.79	2624.84	2477.99	2337.86	2202.02	1863.37	1597.61	1410.68	2652.93	4111.93	4502.24	4416.42	3883.05	3413.12	3169.27	2975.15	2678.06	2356.27	2142.7	1943.17	2804.53
0.0103346	12154.8	17550.7	20999.6	33081.4	47137.5	67782.6	94960.5	104483	117575	129131	160726	190537	3302.47	3953.83	4182.49	4010.97	3470.84	2915.89	2703.31	2576.04	2428.54	2209.03	1978.26	1825.12	2669.19	3580.98	3644.19	3442.37	2990.17	2593.3	2445.87	2296.88	2165.3	1847.24	1588.33	1397.55	2729.02	4220.95	4551.1	4420.8	3855.42	3368.38	3113.12	2921.59	2639.7	2320.05	2104.95	1912.42	2894.94
0.0104162	11908.6	16136.1	19192.9	30316	43825.8	63541.8	90036.6	99152	112224	123429	153364	182673	3406.79	4076.03	4220.88	4000.22	3441.85	2874.28	2659.19	2532.44	2391.25	2186.89	1954.42	1808.08	2753.04	3660.08	3655.57	3422.63	2948.03	2551.49	2400.74	2259.31	2136.96	1834.92	1579.38	1385.25	2813.78	4371.17	4641.44	4466.8	3864.69	3353.15	3087.84	2898.49	2627.37	2305.72	2088.56	1898.45	2989.71
0.0104984	11575.3	14856.9	17688.9	28217.8	41190.8	60052.8	86158.5	92979.2	105733	116414	145167	173582	3506.06	4085.13	4135.14	3877.54	3312.99	2773.31	2558.6	2435.85	2307.92	2124.41	1895.13	1758.73	2840.84	3749.2	3692.78	3417.8	2930.58	2521.15	2366.2	2222.5	2107.97	1829.77	1577.68	1382.08	2914.69	4473.43	4666.63	4435.64	3824.16	3293.96	3025.73	2839.49	2582.13	2273.51	2051.18	1862.48	3114.93
0.0105812	10935.8	13350.9	15911.8	25529.7	37899	55793	80756.1	88746	101164	111634	140010	167619	3605.73	4264.6	4277.42	3958.44	3358.01	2803.51	2578.37	2451.71	2324.09	2153.16	1920.6	1782.03	2900.03	3812.16	3706.54	3390.4	2898.03	2478.93	2312.22	2179.12	2071.73	1820.67	1571.21	1375.43	2988.34	4618.45	4725.57	4432.14	3788.47	3255.66	2977.99	2790.86	2549.29	2254.62	2033.35	1838.61	3181.91
0.0106647	10148.6	11840.7	14211.4	23143.7	34825.7	51770	75519	82740.8	94971	105585	132682	159820	3710.6	4346.67	4261.83	3888.35	3280.36	2732.46	2507.7	2384.58	2270.27	2118.84	1892.71	1756.85	2986.66	3875.51	3687.61	3342.91	2841.19	2424.7	2250.68	2127.6	2029.84	1792.74	1562.55	1365.39	3088.3	4770.76	4803.12	4451.75	3778.33	3234.43	2946.08	2765.57	2530.39	2238.47	2031.15	1829.56	3310.2
0.0107489	9336.85	10665.4	12905.5	21371.1	32428.5	48336.6	71401.2	77306.8	89365.5	100102	126041	152578	3816.11	4407.45	4225.92	3814.29	3198.08	2654.88	2438.48	2314.34	2223.31	2074.13	1862.96	1725.72	3070.39	3912.89	3656.78	3294.16	2782.73	2377.26	2202.95	2083.74	1993.57	1772.4	1555.28	1349.3	3194.31	4858.36	4787.29	4385.2	3703.5	3158.56	2864.6	2693.28	2478.28	2199.64	1994.64	1793.45	3418.81
0.0108337	8410.09	9391.5	11519	19516.3	29791.2	44678.4	66482.4	72426.8	84328	94671	119749	146044	3934.63	4472.74	4195.96	3745.54	3131.37	2592.76	2374.46	2257.08	2173.73	2046.33	1839.98	1701.63	3148.04	3939.99	3629.36	3238.76	2719.39	2320.7	2152.17	2033.22	1958.18	1764.99	1545.82	1339.92	3290.6	4963.54	4792.44	4340.7	3643.64	3095.54	2799.65	2638.23	2433.64	2171.81	1958.84	1764.05	3512.12
0.0109192	7438.31	8280.06	10301.6	17769.5	27278.2	41075.2	61906.2	67302	79105.5	89469	113242	138825	4064.45	4512.44	4143.13	3654.94	3050.65	2527	2315.36	2192.66	2120.56	2008.89	1813.33	1673.33	3246.95	3950.23	3570.92	3162.36	2653.42	2262.09	2095.15	1976.24	1915.82	1750.16	1530.69	1328.99	3415.77	5073.1	4792.14	4286.96	3571.85	3028.53	2734.33	2578.06	2391.27	2136.71	1929.39	1741.91	3654.91
0.0110053	6549.63	7369.29	9335.05	16321	25199.8	38187.6	57980.1	63378.8	75139	84927.6	108824	133277	4174.07	4495.12	4032.07	3517.91	2935.37	2433.54	2223.63	2113.37	2053.3	1957.95	1772.65	1637.68	3337.14	3953.85	3516.53	3092.47	2588.77	2197.94	2031.56	1914.75	1869.48	1728.69	1516.89	1318.67	3522.88	5128.92	4743.9	4192.9	3487.15	2950.03	2660.92	2506.41	2340.21	2094.42	1895.25	1709.71	3769.65
0.0110922	5635.35	6424.59	8276.55	14697.7	22828.3	34819.6	53271	58495.2	69797.5	79874.4	102532	126858	4297.99	4502.32	3946.11	3414.73	2842.74	2353.94	2153.59	2053.36	2000.48	1912.26	1740.31	1612.25	3445.39	3945.67	3452.59	2999.95	2513.6	2134.05	1972.37	1862.98	1820.7	1704.81	1503.75	1306.05	3647.7	5163.31	4668.01	4078.55	3386.94	2857.55	2580.44	2426.08	2282.05	2053.55	1862.05	1672.41	3919.68
0.0111797	4895.79	5716.35	7509.05	13538.3	21225.9	32218.4	49683.6	54578	65718	75565.2	97500	121187	4431.34	4475.97	3837.23	3296.91	2739.31	2270.91	2077	1986.67	1937.8	1866.8	1705.15	1575.82	3524.22	3907.05	3366.27	2903.61	2416.07	2052.75	1908.94	1795.2	1768.28	1671.22	1484.15	1288.86	3776.38	5225.49	4627.47	4005.24	3314.85	2791.78	2513.69	2367.03	2234.28	2024.94	1833.12	1648.82	4047.15
0.0112679	4185.69	5004.18	6726.8	12353.8	19334.7	29509.2	45503.7	50536.8	61504	71109	92108	115605	4553.17	4421.58	3715.82	3172.42	2630.04	2184.88	1999.49	1920.91	1883.31	1824.35	1668.12	1543.66	3620.93	3870.76	3283.01	2818.49	2336.8	1993.1	1850.34	1736.85	1724.56	1646.21	1468.64	1274.7	3919.99	5215.31	4515.99	3876.97	3198.06	2697.88	2423.88	2292.01	2177.96	1987.94	1798.44	1609.56	4219.9
0.0113568	3623.64	4450.02	6110.1	11455.4	17903.4	27242.8	42228.6	47008.8	57606	67285.8	87735.2	110450	4680.49	4308.04	3537.17	3003.57	2499.55	2080.71	1906.86	1835.07	1807.81	1763.74	1617.2	1495.43	3725.88	3804.01	3172.47	2711.88	2246.25	1923.53	1785.06	1672.87	1675.3	1616.76	1449.62	1255.22	4053.02	5160.8	4363.31	3716.26	3069.35	2586.03	2322.02	2213.23	2112.46	1933.11	1759.33	1570.32	4371.33
0.0114464	3121.09	3963.72	5560.4	10568.3	16542.5	25142.4	39224.7	43880.4	54097	63692.4	83258.4	105735	4800.48	4252.58	3434.71	2897.76	2420.91	2023.63	1853.34	1782.12	1763.48	1728.59	1585.12	1473.34	3791.71	3730.01	3056.65	2599.85	2156.23	1846.08	1716.77	1613.4	1613.74	1582.58	1424.83	1232.88	4179.02	5126.34	4234.86	3589.34	2964.08	2496.66	2243.96	2146.84	2051.64	1892.9	1722.31	1535.59	4491.45
0.0115368	2672.66	3503.94	5016.9	9663.11	15193.6	23056.4	35895.3	41092.8	50941.5	60454.8	79593.5	101040	4920.99	4174.73	3315.29	2783.62	2335.06	1958.12	1794.76	1721.39	1710.96	1694.02	1558.01	1446.52	3860.18	3642.16	2936.63	2483.15	2064.89	1771.45	1653.23	1556.21	1563	1545.27	1401.26	1214.13	4314.87	5059.2	4101.79	3466.28	2864.53	2412.52	2169.34	2078.54	1995.57	1847.28	1684.6	1506.47	4630.83
0.0116278	2304.26	3138.51	4596.23	8932.08	14126.2	21268.6	33255.3	38649.6	48223.1	57255.2	75942.9	96989.9	5007.74	4033.85	3157.66	2641.06	2231.22	1873.19	1719.78	1653.83	1645.31	1643.84	1516.67	1410.15	3912.24	3528.63	2810.58	2373.29	1974.26	1703.59	1584.49	1498.15	1518.15	1511.9	1375.8	1198.52	4418.54	4939.59	3921.71	3308.26	2738.35	2304.94	2085.04	1996.18	1927.81	1790.31	1639.25	1469.52	4736.37
0.0117195	1978.47	2787.17	4167.53	8210.69	12976.7	19494.8	30770.4	36088.8	45327.3	54123.8	72431.9	92820.2	5099.82	3853.75	2968.49	2486.52	2111.11	1773.11	1632.44	1578.88	1576.09	1580.46	1462.04	1368.11	3974.68	3395.79	2663.71	2252.2	1880.39	1626.59	1519.27	1436.11	1460.22	1470.18	1350.4	1178.89	4544.79	4765.89	3706.21	3128.74	2601.36	2194.25	1994.82	1913.58	1862.75	1732.61	1594.38	1426.07	4864.96
0.011812	1730.78	2520.57	3824.24	7641.32	12088.4	18144	28612.2	33562.8	42818.5	51548.8	68957.9	88987.4	5172	3705.82	2812.89	2364.15	2011.64	1693.68	1566.58	1522.37	1522.05	1534.26	1423.93	1333.27	3992.27	3264.61	2527.33	2135.02	1790.62	1551.52	1454.76	1379.13	1403.9	1424.07	1319.92	1151.68	4656.14	4617.68	3531.03	2987.18	2485.49	2104.73	1919.48	1845.88	1808.37	1690.15	1557.3	1391.44	4975.33
0.0119052	1514.84	2277.93	3521.32	7097.68	11247.3	16885.9	26693.9	31543.9	40703.2	49258.9	65462.2	85233.1	5214.38	3496.8	2622.29	2221.25	1895.72	1609.16	1490.41	1452.74	1454.99	1467.58	1373.1	1287.46	4025.09	3112.24	2394.25	2021.21	1708.15	1479.7	1392.42	1322.48	1352.81	1384.82	1293.47	1127.51	4741.87	4361.54	3280.34	2791.99	2343.12	1993.12	1816.57	1752.86	1725.59	1624.21	1495.49	1339.81	5056.72
0.0119992	1340.95	2084.7	3257.65	6615.39	10508	15672.6	24850.6	29624.2	38246.6	46784.8	62854.7	81300.3	5250.89	3317.6	2465.43	2092.43	1803.86	1533.78	1426.23	1390.99	1400.74	1419.51	1334.37	1252.89	3999.65	2953.21	2246.24	1898.68	1612.57	1403.3	1327.08	1258.84	1294.06	1335.91	1254.13	1097.54	4849.98	4202.4	3137.32	2675.63	2254.11	1923.67	1752.12	1701.48	1680	1588.81	1464.52	1317.77	5155.82
0.0120938	1182.08	1885.41	2990.08	6137.09	9748.98	14413.9	23031.7	28026.5	36336.5	44650.9	60054.8	78216.4	5234.48	3093.7	2292.51	1957.09	1702.74	1451.07	1357.32	1324.36	1333.59	1358.63	1286.29	1212.2	3990.24	2787.02	2104.54	1783.83	1524.24	1337.11	1265.32	1201.91	1239.32	1294.56	1222.99	1072.2	4895.23	3936.92	2919.36	2502.48	2120.14	1818.38	1662.2	1617.54	1600.09	1525.14	1412.33	1275.36	5189.93
0.0121893	1047.88	1718.87	2745.18	5706.63	9135.72	13457.7	21624.2	26462.4	34507.2	42500.6	57596.3	75251.8	5188.1	2900.26	2145.26	1842.71	1616.71	1385.7	1299.6	1272.59	1285.42	1315.41	1245.12	1178.38	3931.36	2610.57	1965.8	1673.69	1442.36	1271.46	1198.64	1149.82	1188.99	1247.69	1180.22	1043.1	4897.7	3682.33	2727.5	2346.14	1998.39	1725.76	1577.64	1542.56	1532.11	1465.94	1357.36	1229.67	5152.12
0.0122855	930.601	1569.79	2536.62	5315.19	8499.87	12546.6	20248.7	24869.5	32690.7	40546.3	55254.5	71765.4	5125.91	2682.46	1980.79	1726.09	1514.36	1313.76	1233.61	1211.81	1230.92	1259.18	1198.14	1136.38	3863.5	2437.96	1833.57	1575.36	1359.14	1206.97	1140.23	1104.47	1142.92	1206	1145.09	1017.28	4903.41	3433.98	2540.1	2203.04	1889.24	1643.16	1503.33	1475.34	1465.46	1414.94	1308.68	1190.97	5145.33
0.0123824	833.192	1437.46	2364.82	5005.97	7991.65	11797.8	18962.8	23614	30900.6	38490	52791.4	68943.3	5026.88	2466.47	1829.93	1609.65	1425.98	1241.72	1167.27	1149.34	1171.48	1199.95	1145.99	1086.6	3776.64	2269.73	1709.35	1479.3	1284.76	1146.66	1090.49	1053.93	1090.37	1159.34	1109.91	988.08	4863.35	3149.96	2339.3	2053.62	1770.44	1547.75	1422.44	1394.06	1398.25	1353.21	1253.59	1143.05	5069.7
0.0124801	751.971	1317.23	2193.09	4702.93	7441.02	11014.4	17831.8	22404.2	29539.2	36959	50551.5	66471.5	4901.27	2301.63	1710.45	1520.88	1356	1185.12	1117	1107.47	1123	1159.23	1110.68	1057.73	3639.55	2092.31	1587.14	1384.67	1209.52	1081.27	1036.92	1004.53	1034.91	1106.66	1069.02	955.218	4806.62	2954.9	2208.98	1950.49	1694.12	1481.88	1369.51	1347.23	1349.16	1311.63	1222.01	1113.07	4981.12
0.0125786	678.453	1216.62	2041.95	4396.74	6937.4	10336.2	16747.6	21202.2	28329.3	35395.6	48487.7	64204.2	4720.99	2102.26	1577.09	1421.02	1272.86	1117	1058.81	1053.57	1068.57	1106.26	1063.38	1019.05	3520.22	1935.84	1469.59	1297.53	1145.67	1025.4	986.572	957.503	990.032	1060.03	1030.52	921.263	4648.65	2693.38	2020.34	1804.12	1577.83	1389.68	1288.56	1270.83	1274.89	1242.31	1166.49	1065.39	4783.71
0.0126778	614.672	1121.43	1896.44	4097.61	6493.27	9695.46	15729.7	20158.9	27022.4	33897.2	46471.4	61501.2	4530.72	1908.58	1452.1	1321.13	1195.62	1054.12	1003.34	1002.91	1012.93	1051.57	1017.35	975.258	3348.12	1774.38	1354.64	1207.85	1077.76	972.827	936.211	910.91	944.209	1009.5	992.402	888.169	4531.04	2466.95	1870.65	1688.86	1491.7	1312.57	1224.9	1211.18	1218.13	1190.87	1121.44	1024.92	4644.92
0.0127779	559.041	1042.79	1779.37	3821.36	6146.55	9188.12	14865.5	19079.4	25663.7	32387.9	44395.6	59268.8	4299.02	1754.29	1348.77	1241.53	1133.9	1001.1	956.319	957.944	968.632	1008.76	979.195	938.665	3179.47	1629.23	1259.09	1132.69	1013.29	921.094	888.691	867.891	897.517	964.023	953.232	858.801	4318.55	2246.18	1723.77	1566.53	1398.58	1235.6	1156.95	1146.4	1157.62	1134.85	1073.67	978.358	4377.52
0.0128787	506.484	958.851	1654.19	3576.86	5781.68	8634.66	13982.4	18178.3	24545	31201.9	42944.4	57380.9	4073.34	1593.79	1247.13	1160.54	1068.22	944.795	906.829	909.93	921.586	960.455	933.01	900.525	3000.33	1482.3	1164.93	1058.59	953.823	870.773	840.333	820.845	854.787	916.81	914.728	825.363	4122.45	2065.31	1605.33	1476.79	1323.19	1176.59	1107.53	1096.45	1109.92	1090.95	1032.11	946.761	4147.36
0.0129803	461.728	886.953	1543.23	3354.21	5456.74	8094.04	13325.2	17221.2	23408.8	29785.4	41199.8	54848	3827.58	1484.49	1179.99	1107.98	1018.88	903.754	871.872	876.885	889.789	923.798	899.367	874.082	2814.8	1365.81	1086.69	995.288	899.773	825.388	802.007	782.924	816.094	878.083	878.219	797.646	3883.76	1882.76	1484.23	1383.05	1243.74	1113.8	1051.13	1040.8	1052.29	1037.64	987.706	911.561	3858.81
0.0130827	422.024	825.696	1435.27	3163.75	5113.34	7584.42	12606.4	16386.8	22363.2	28514.5	39544	52633.8	3561.86	1334.94	1083.05	1024.93	946.682	846.17	821.474	827.042	837.166	872.306	850.854	831.337	2621.35	1246.38	1003.6	926.413	842.768	777.102	757.689	742.4	775.416	832.201	833.768	764.593	3637.29	1717.14	1375.46	1289.01	1166.47	1047.99	993.954	986.576	999.839	988.819	941.927	875.054	3593.2
0.013186	388.985	766.71	1337.18	2980.36	4826.41	7209.42	11933.6	15655.9	21352.2	27386.5	38310	51132.8	3292.62	1219.78	1007.72	961.314	893.672	801.564	778.617	786.262	800.487	829.791	815.692	798.358	2429.65	1138.4	928.964	866.862	792.536	735.44	717.836	704.502	738.181	793.424	796.15	732.192	3377.27	1570.28	1272.11	1201.79	1098.58	987.128	936.953	939.854	949.524	939.769	898.229	836.501	3310.29
0.01329	355.096	710.343	1250.42	2781.09	4555.38	6788.84	11261.5	14902.8	20371.6	26191.2	36737.4	49421.2	3021.38	1104.76	927.823	896.884	836.059	756.301	732.963	744.918	756.123	782.73	778.139	759.298	2231.36	1042.02	861.855	813.037	747.328	693.266	681.224	667.948	698.895	751.125	755.992	703.011	3113.65	1427.32	1172.12	1117.99	1028.45	929.412	886.811	890.142	897.696	890.095	856.701	800.429	3036.06
0.0133949	326.735	661.113	1180.79	2624.46	4307.74	6399.38	10719.7	14213.2	19545.2	25317.7	35366.5	47443.4	2757.29	1025.74	868.429	841.511	793.126	722.011	699.434	713.466	722.936	749.361	744.813	730.202	2040.09	951.498	799.689	759.767	705.177	655.597	644.369	637.481	661.371	709.882	718.864	672.868	2831.41	1300.71	1087.15	1046.03	962.93	873.216	842.886	844.126	853.501	847.496	821.307	766.628	2740.31
0.0135006	301.275	615.384	1110.44	2481.16	4072.86	6030.82	10183.8	13648.2	18818.5	24307.4	34103.4	45839.2	2520.43	933.684	801.521	781.01	745.374	681.626	661.477	675.751	683.717	709.325	703.975	690.985	1866	873.826	745.754	714.646	665.819	617.883	612.556	606.255	628.529	672.575	686.36	644.473	2596.38	1192.13	1009.61	981.715	901.945	826.014	796.204	799.852	807.972	805.283	783.775	735.967	2504.33
0.0136071	278.57	571.068	1035.83	2310.55	3831.84	5687.54	9583.62	13055.6	17975.5	23246.6	32833.1	43960.9	2288.33	866.259	750.777	736.65	705.141	644.139	632.094	645.139	652.246	676.484	672.975	664.639	1698.41	796.849	692.213	669.449	623.817	580.469	576.456	575.47	599.562	637.287	651.504	615.591	2336.85	1097.32	941.217	920.458	848.2	784.558	754.604	759.173	767.34	768.419	745.302	705.878	2242.65
0.0137145	257.613	534.786	970.885	2183.14	3632.7	5497.38	9232.83	12433.7	17336.8	22419.1	31692.3	42471	2081.28	793.745	697.778	690.791	662.308	603.661	601.615	613.243	619.58	641.11	641.344	635.027	1543.06	735.12	644.546	630.431	592.216	549.565	547.836	551.535	571.129	606.995	621.355	589.155	2124.61	1010.66	879.99	859.304	801.565	739.448	717.208	722.996	729.237	730.052	711.68	676.35	2030.15
0.0138227	235.593	496.476	905.15	2051.02	3396.81	5185.24	8778.09	11936.2	16658.5	21544.7	30559.1	41280.2	1876.16	732.009	650.423	649.525	623.312	571.581	569.578	582.968	589.325	606.653	612.753	607.313	1404.17	677.438	603.348	590.606	556.413	518.158	516.188	520.922	537.494	573.118	589.384	560.786	1906.25	922.836	816.468	804.493	752.685	697.844	677.092	685.956	689.35	693.701	676.086	648.096	1821.47
0.0139318	218.307	461.796	843.375	1926.33	3201.63	4883.32	8312.28	11432.3	16080	20813.2	29496.8	39999.2	1693.03	681.507	614.727	615.952	592.784	549.519	543.443	558.851	565.811	582.613	590.619	584.474	1269.78	627.02	562.863	553.41	524.074	491.376	492.781	493.322	511.853	543.751	561.686	536.315	1719.77	849.75	760.188	756.175	709.841	656.116	640.869	652.09	657.294	660.298	648.396	622.37	1634.62
0.0140417	203.425	436.038	796.35	1832.79	3051.49	4656.48	7957.83	10954	15410.9	20203.8	28568.8	38603.1	1529.58	627.911	572.767	577.311	556.203	518.042	517.43	531.031	538.313	553.76	561.213	557.8	1147.41	578.559	526.243	520.63	494.804	465.476	467.042	469.95	487.12	515.317	534.141	514.147	1546.26	781.498	711.413	706.843	666.322	616.828	606.436	617.494	624.97	626.401	618.291	596.445	1474.12
0.0141525	188.19	401.724	750.755	1719.03	2866.45	4393.64	7583.46	10522.2	14737.5	19435.8	27583.9	37022.7	1381.36	579.24	536.828	541.835	524.738	489.403	488.347	503.983	511.476	523.906	532.585	531.547	1037.05	532.8	492.1	488.978	465.541	439.68	439.619	446.347	462.39	486.76	505.958	490.852	1383.43	720.253	663.366	660.783	625.977	583.697	576.585	584.973	592.812	596.067	591.896	568.071	1320.99
0.0142642	175.114	378.222	704.615	1608.59	2740.7	4238.32	7284.15	10082.3	14179.5	18758.6	26540.2	35794.3	1250.88	535.47	501.464	506.412	494.21	461.086	459.725	478.299	484.365	498.056	505.391	510.293	937.143	494.587	459.459	458.808	439.266	415.669	418.445	426.939	444.077	461.766	482.36	470.261	1247.61	666.578	615.248	617.422	587.468	552.146	544.864	555.836	561.584	565.307	563.588	544.216	1190.29
0.0143767	160.876	357.315	658.69	1514.22	2579.76	4014.28	6936.66	9646.28	13638.8	18130.8	25601.7	34809.1	1129.25	498.97	469.822	476.097	464.981	436.975	436.49	452.957	462.508	478.279	484.431	489.184	847.055	458.39	429.262	431.743	413.026	391.949	396.211	406.201	420.716	439.098	458.621	449.98	1121.2	618.257	576.584	582.648	554.875	522.316	519.035	527.559	536.815	540.768	538.316	524.06	1071.05
0.0144902	151.501	332.199	623.97	1443.93	2425.28	3798.18	6601.71	9269.48	13279.8	17491.1	24830.1	33707.6	1018.75	461.675	438.702	449.728	437.654	414.655	415.83	431.98	441.779	455.56	463.579	467.985	767.453	424.552	402.399	406.438	389.955	370.054	377.16	383.17	400.164	416.083	437.603	431.269	1005.22	570.601	533.843	543.797	519.673	489.057	488.423	499.839	507.928	514	510.602	500.773	963.875
0.0146045	142.311	308.007	579.81	1346.85	2312.88	3606.38	6300.9	8921.64	12869.6	16923.5	23918	32540.7	923.551	432.358	415.315	428.522	415.675	393.828	398.642	413.184	424.827	437.582	447.677	452.537	697.07	393.498	379.412	385.271	366.744	350.464	359.072	364.785	379.558	396.16	417.693	413.696	908.648	531.568	501.234	512.201	491.383	463.436	463.882	472.841	483.93	489.92	490.129	483.334	869.507
0.0147198	133.281	289.692	544.565	1269.33	2191.16	3461.3	6079.05	8631.44	12326	16281.8	23267	31626.4	833.913	399.133	391.951	402.303	392.537	369.631	376.873	394.75	402.642	415.285	426.078	434.676	632.549	367.303	354.036	360.244	345.664	330.115	339.35	349.154	361.234	376.823	398.947	397.399	819.604	493.714	469.636	481.897	462.208	438.486	440.2	447.827	457.395	466.388	470.581	464.523	788.854
0.0148359	122.951	270.71	510.87	1196.95	2067.76	3295.7	5846.88	8271.6	11897.3	15708.1	22617	30787.1	750.914	369.699	362.134	373.915	368.588	346.901	354.637	373.247	378.322	390.388	406.447	414.859	570.795	341.618	331.758	336.8	325.036	313.362	321.83	330.789	339.912	356.602	379.534	377.968	736.649	453.675	438.827	450.453	433.292	412.304	415.153	422.273	433.055	442.494	450.291	444.653	715.802
0.014953	115.138	255.139	483.275	1142.39	1957.96	3122.6	5600.52	7935.28	11503	15370.9	21780.7	29611.9	679.802	344.164	339.054	352.124	346.019	329.231	335.288	353.916	361.76	371.005	388.557	398.263	521.6	318.123	310.603	318.511	309.019	298.07	303.475	312.678	325.288	339.361	361.896	362.913	662.958	420.371	412.422	422.461	408.901	389.769	393.012	402.868	412.352	423.554	429.465	426.612	649.642
0.015071	108.494	241.01	451.466	1081.15	1856.87	2979.22	5359.98	7699.44	11202.4	14815.1	21126.7	28588.2	619.762	323.179	319.802	335.087	330.055	313.763	320.084	339.179	347.054	357.367	374.022	384.743	475.253	296.669	291.548	301.17	291.99	282.616	287.701	297.818	311.375	322.77	346.996	350.089	598.169	390.518	384.899	397.869	386.393	367.808	373.87	383.714	391.152	405.479	411.727	408.885	587.706
0.0151899	101.725	224.871	428.719	1010.75	1756.77	2862.58	5146.5	7521.88	10853.4	14367.8	20499	27824.2	563.387	306.132	302.188	319.103	313.84	298.448	305.441	323.994	333.973	345.254	359.236	373.324	431.526	276.11	273.521	283.48	275.973	264.487	273.433	283.052	295.415	308.747	330.431	335.265	544.312	362.457	361.634	375.176	365	348.125	354.783	365.734	374.403	388.013	397.077	394.491	535.909
0.0153098	94.6158	210.171	399.101	942.748	1684.5	2751.96	4969.26	7271.64	10559.1	13943.3	19886.1	27102.1	509.108	281.313	283.566	296.54	293.358	280.995	288.2	304.811	316.024	326.619	342.339	355.988	392.561	258.196	256.972	266.211	258.766	249.787	259.731	269.915	281.199	293.681	317.502	322.715	491.715	336.647	337.886	349.935	339.403	330.023	334.259	346.332	354.033	368.616	375.849	377.661	485.52
0.0154306	90.2288	200.766	376.418	896.857	1600.53	2621.88	4780.5	7060	10168.8	13469.8	19324.3	26412.6	463.416	261.551	265.906	277.282	275.107	265.115	274.327	289.927	299.291	312.24	327.07	341.755	357.406	240.369	240.791	251.441	244.617	236.06	245.103	258.226	265.297	278.635	303.786	312.51	443.185	315.817	315.543	327.522	319.434	310.456	314.482	327.288	337.236	352.759	360.741	362.222	442.793
0.0155523	85.9249	188.875	356.526	845.255	1533.11	2533.84	4619.01	6918.52	9776.1	13093.4	19023.9	25732.8	421.62	245.702	250.632	261.829	261.734	252.259	260.466	277.053	286.699	298.576	316.516	330.248	326.78	225.175	227.323	237.868	232.074	224.413	231.774	244.758	253.098	265.444	290.19	300.94	404.554	291.508	294.609	307.009	301.339	293.112	297.924	310.997	322.171	335.401	345.319	349.175	402.921
0.015675	81.0991	178.864	341.901	807.934	1459.71	2452.5	4470.42	6769.8	9618.15	12801.5	18579.8	25079	383.823	231.504	235.821	248.993	249.085	241.146	247.397	265.248	276.475	284.834	305.187	318.963	299.307	210.555	213.859	223.21	219.233	211.65	221.591	232.967	240.984	254.839	276.608	290.066	368.048	273.511	275.581	289.534	284.905	275.636	283.691	295.776	306.645	319.123	331.346	336.865	369.292
0.0157987	77.6762	169.553	324.274	768.909	1418.62	2369.86	4373.4	6584.2	9404.15	12578.3	17983.8	24471.3	348.568	214.287	218.079	231.649	232.339	224.242	231.539	249.613	262.014	273.721	289.875	305.242	271.756	195.73	199.944	210.142	207.182	200.699	210.706	219.711	229.154	244.486	264.552	283.01	334.348	255.068	257.713	271.576	266.996	260.818	268.368	279.797	290.157	305.273	317.9	322.91	336.93
0.0159234	73.4845	162.723	307.852	740.796	1366.15	2291.1	4235.7	6409.96	9269.25	12273.3	17621.4	23891.3	317.052	200.861	205.428	217.373	219.029	212.912	221.081	237.732	250.349	262.73	280.716	294.085	248.617	182.946	187.879	198.156	195.751	189.301	200.039	208.298	218.793	234.409	257.145	273.287	304.581	236.374	244.868	255.218	250.23	246.888	255.618	266.284	280.312	292.462	306.701	311.623	307.838
0.016049	71.3858	157.76	299.917	722.445	1329.12	2219.7	4138.2	6288.56	9031.75	11984.4	17171.4	23470.4	291.7	188.417	195.403	208.927	208.921	202.638	213.038	229.156	239.275	253.668	270.915	285.357	225.915	171.389	176.886	186.043	184.776	179.428	189.576	198.073	209.937	223.71	247.279	263.737	279.502	220.277	228.725	240.519	236.527	233.485	240.398	253.482	267.62	279.489	294.432	300.78	282.512
0.0161757	69.9634	156.452	294.99	697.006	1274.84	2191.58	4018.35	6177.96	8801.35	11784.7	16761.4	22913.5	265.852	173.778	180.396	193.854	195.415	187.748	200.062	214.758	226.053	241.109	256.229	274.673	207.795	160.182	165.532	175.015	173.639	169.414	179.514	189.438	198.94	213.803	237.656	254.832	253.187	206.037	212.521	225.098	222.527	220.173	227.05	238.86	252.75	268.509	280.91	290.06	258.128
0.0163033	69.8766	153.73	292.168	687.95	1254.69	2160.6	3950.88	6092.08	8768.2	11664.8	16558.9	22342.2	241.891	164.572	171.001	183.714	184.712	179.007	189.882	203.399	216.889	232.332	247.349	266.022	190.953	150.879	155.79	164.125	163.278	160.936	168.107	179.265	189.804	203.813	230.391	245.058	229.646	190.253	199.91	211.565	210.681	206.993	213.882	227.385	241.371	254.981	269.386	279.094	233.733
0.016432	70.1782	155.83	292.077	687.599	1255.95	2127.74	3903.57	6078.92	8680.3	11464.6	16405.2	22058.5	221.46	154.268	160.342	173.433	174.639	171.371	179.538	195.439	206.635	223.273	238.099	258.153	175.639	140.93	147.723	154.936	152.846	152.668	159.302	169.703	180.69	196.057	222.408	239.384	210.984	177.163	186.11	199.258	197.789	194.42	203.012	214.853	227.299	243.006	258.03	267.903	214.733
0.0165616	71.3443	161.427	298.366	697.829	1253.46	2103.4	3918.21	6050.52	8572.9	11320	16137.9	21653.2	202.694	143.501	149.69	161.92	163.961	160.837	169.191	183.727	196.064	211.841	228.297	248.54	160.188	132.446	138.09	146.085	143.461	144.436	151.442	162.118	173.265	189.587	215.05	232.276	191.405	166.354	173.074	186.499	185.047	184.919	192.804	204.501	216.765	233.376	248.924	258.507	198.756
0.0166923	74.6013	166.999	304.803	706.614	1265.79	2111.1	3913.26	6072.96	8617.2	11169.4	15963.2	21510.3	184.367	134.924	142.216	153.007	156.794	152.261	161.703	174.655	188.587	201.799	222.082	239.526	145.541	122.946	129.549	136.827	136.965	136.527	144.314	153.433	165.092	181.244	207.528	225.386	174.711	155.45	163.925	173.88	174.379	174.235	181.751	194.042	205.982	223.595	239.771	250.581	181.7
0.016824	79.3704	176.741	320.482	721.837	1289.12	2125.02	3905.25	6090.12	8585.2	11125.6	15836.3	21130.7	168.541	125.434	132.677	143.945	147.552	143.935	153.903	167.287	179.356	193.593	213.353	232.663	134.102	114.471	121.451	128.13	129.61	128.007	136.247	146.945	158.142	173.621	199.214	219.03	159.939	144.441	152.432	163.429	163	164.06	171.664	185.294	196.488	214.05	231.239	242.305	167.111
0.0169568	85.6104	189.968	341.393	758.41	1324.97	2164.32	3932.25	6138.72	8542.65	11075	15607.4	20914	153.867	116.199	124.597	134.583	137.115	136.179	146.268	157.973	171.553	186.231	205.205	225.271	122.904	106.869	113.52	121.043	121.75	121.371	128.553	138.358	150.88	164.735	191.821	212.199	147.262	134.636	143.416	154.22	154.278	154.885	162.959	175.558	189.616	206.006	223.27	234.803	152.52
0.0170906	92.8089	203.927	363.584	797.317	1375.68	2208.86	3943.8	6203.2	8517.95	11088.6	15586	20591.7	140.677	108.726	118.173	127.813	130.692	127.88	137.354	152.222	164.633	178.814	199.29	218.732	112.736	99.3147	106.164	114.63	114.483	115.083	121.838	131.261	143.897	159.357	186.77	206.848	136.265	125.726	133.882	144.221	143.997	145.464	154.429	165.953	180.581	197.065	214.515	224.46	140.284
0.0172254	103.081	221.935	394.916	846.738	1413.97	2273.58	4017.42	6316.6	8664.1	11107.1	15532	20390.4	128.296	102.006	109.393	118.628	122.136	119.712	130.351	143.398	157.376	171.547	193.648	210.269	103.669	92.6604	99.2417	107.618	107.564	108.387	115.828	124.088	136.815	153.967	181.726	201.015	124.769	117.756	124.063	135.116	134.583	135.221	146.121	157.984	171.374	188.921	206.247	217.915	129.351
0.0173614	117.105	245.089	422.009	893.372	1482.88	2344.58	4120.14	6399.12	8691.95	11103.2	15497.5	20467.4	116.703	95.1627	103.42	111.665	114.916	114.519	124.33	136.616	149.544	165.103	186.512	204.159	95.251	87.6026	93.634	100.688	101.717	102.32	109.744	118.107	130.639	147.039	175.584	195.259	113.721	109.997	116.17	126.743	126.18	127.711	137.341	151.005	163.059	181.471	199.067	210.856	118.395
0.0174983	132.146	272.962	459.185	947.079	1552.12	2449.3	4235.01	6519.4	8784.55	11170.9	15469.8	20334.2	107.235	89.3456	97.104	105.14	108.136	108.908	117.02	131.115	142.58	158.341	179.708	198.289	87.9328	81.5384	88.7736	94.6087	95.1002	97.0108	103.086	112.627	124.635	142.326	170.231	191.262	103.674	102.331	108.663	117.869	119.096	119.851	129.961	142.734	156.843	173.618	192.73	204.049	109.398
0.0176364	148.679	298.641	505.66	1017.53	1638.16	2558.54	4344.33	6677.2	8893.8	11259.1	15434.3	20306.2	98.0652	83.4806	90.6924	98.5752	102.189	102.503	110.57	124.689	136.88	151.583	172.308	191.565	80.7769	76.3778	82.2982	88.7331	89.1096	90.0363	97.9881	107.266	118.843	137.422	164.878	186.519	95.4035	94.8383	102.055	110.011	112.492	113.284	122.051	135.646	151.284	166.609	185.782	197.679	101.624
0.0177756	166.802	329.148	541.145	1087.01	1734.12	2656.76	4487.07	6859.2	9052.85	11350.9	15611.4	20263.5	90.0311	77.9921	85.4183	93.2628	96.2116	98.2902	106.409	118.965	132.786	147.909	167.82	185.734	74.3116	71.3445	76.8268	82.7232	84.6872	86.0677	93.2311	102.143	113.365	131.383	159.562	181.917	87.7024	88.3079	95.1116	103.481	104.598	107.451	116.15	129.146	143.814	161.17	179.629	192.076	94.0146
0.0179158	184.615	361.629	585.925	1142.63	1811.14	2765.84	4594.95	7018.16	9283.5	11457.6	15591.6	20140	82.7858	72.6901	79.5583	87.3557	90.4771	91.4875	100.667	112.302	125.475	142.558	162.594	181.818	68.6437	66.7126	72.3728	77.7797	79.6333	81.2166	88.3972	97.1434	109.16	126.941	155.542	178.047	80.6327	82.8713	90.1293	97.1452	98.7651	101.495	109.972	123.752	136.37	153.428	174.19	185.238	87.3038
0.0180572	203.7	401.643	631.095	1213.7	1912.85	2902.78	4741.98	7246.24	9343.95	11560.4	15564.4	20170.7	76.4052	68.568	74.6274	81.5704	85.4397	85.8526	95.8425	107.627	120.462	137.263	157.279	177.028	63.7706	62.5401	68.249	73.2139	75.0083	76.8633	84.5496	93.3007	104.981	123.298	152.314	173.048	74.5086	78.1806	84.7421	90.4961	93.4403	95.1147	104.188	117.928	129.813	147.69	169.094	179.132	81.161
0.0181997	221.355	435.627	678.635	1283.13	2007.6	3060.36	4912.98	7404.68	9434	11677.6	15734.3	20161.8	71.1894	64.9765	69.6721	75.9853	80.6235	81.6845	90.6188	102.773	114.456	132.562	153.491	171.723	59.2082	58.6962	63.8446	69.2845	71.1654	73.532	80.478	89.5724	99.1255	120.34	148.463	170.147	68.7191	71.8985	78.505	84.3349	87.6023	90.3642	98.9343	111.469	125.481	144.562	162.896	173.271	75.2551
0.0183433	245.277	474.267	721.465	1340.46	2089.09	3172.44	5107.89	7577.28	9656.4	11724.4	15818.2	20209	65.4764	61.0006	66.0806	72.4677	76.8715	78.7454	86.8381	98.9355	110.276	128.347	150.204	167.288	54.97	55.0737	60.6002	65.4326	66.9741	69.6659	76.14	85.5766	95.8468	115.582	144.156	167.066	63.8249	66.8543	73.4937	79.4332	82.7932	85.8485	95.6342	106.539	120.953	139.202	157.45	169.732	69.8001
0.0184881	268.257	514.821	757.8	1396.48	2176.47	3298.4	5282.01	7734.24	9776.25	11868.8	15837.4	20340.9	60.2158	56.3394	61.8111	68.5615	72.261	74.8271	83.6703	94.4596	105.998	124.06	144.725	162.525	50.9067	51.5839	56.4877	61.9931	63.6394	66.1397	73.0412	81.7687	91.1156	112.118	140.635	164.404	59.2375	62.5776	68.7441	75.36	77.8609	81.0155	90.9885	102.315	115.516	134.955	152.35	164.912	64.7945
0.0186339	292.25	548.205	798.895	1480.2	2270.97	3429.84	5470.89	7910.56	9925.75	11924.6	15856.6	20117.1	56.3818	53.9026	58.6519	65.1406	68.5346	70.8185	80.7936	92.3459	102.837	119.773	140.993	158.464	47.606	48.4505	53.2042	58.0769	60.1959	63.6298	69.7864	79.1461	87.6519	109.156	138.258	160.21	55.3929	59.2568	64.8677	71.3271	73.7803	77.181	86.6336	98.0028	111.301	129.946	147.979	161.356	60.7366
0.018781	317.132	578.292	830.485	1527.08	2344.55	3549.12	5600.88	8072.6	10015.4	11945.9	15916.2	20167.8	53.4197	51.5047	55.6598	61.8766	65.6837	67.1923	76.6292	88.3646	98.9739	117.494	137.282	154.534	45.2201	46.5058	50.3341	54.995	57.3135	60.2101	67.2168	74.8827	85.7615	106.481	134.607	156.635	51.622	55.9238	60.9772	67.5692	69.8577	73.6326	82.5214	93.1045	108.041	125.942	143.929	157.948	57.388
0.0189292	341.432	600.903	856.105	1558.9	2401.76	3634.02	5702.07	8207.32	10123.9	12039.2	16003.1	20041.6	50.3162	49.3382	53.2303	59.1444	63.2512	66.4326	73.6044	85.4493	96.9206	113.738	133.245	150.746	42.8019	44.3349	48.5883	52.9039	55.2507	58.1111	63.9206	71.9555	83.7542	104.238	132.643	154.544	49.4826	53.2077	57.9742	64.5217	66.8239	70.5137	78.8019	89.2464	103.966	122.396	139.865	153.608	53.9259
0.0190785	366.899	625.662	875.455	1595.89	2432.55	3696.56	5897.91	8244.28	10236.1	12155.8	15928.2	20079.6	47.2813	47.1254	50.8741	57.1919	61.3548	64.0386	71.1951	83.0611	94.94	111.553	130.333	146.968	40.4416	42.4041	46.3655	51.0857	53.2819	55.6233	61.8558	69.9378	81.5782	101.872	129.305	150.57	47.6538	50.2915	54.5225	61.3773	64.1827	67.8853	75.8816	86.3858	101.24	119.146	136.7	150.329	51.3017
0.0192291	392.421	641.055	889.68	1621.07	2498.41	3788.88	6017.22	8286.88	10343.1	12182.9	15853.7	20052	45.3708	45.5793	49.04	54.9875	58.2075	61.285	69.0499	79.3037	92.5096	108.438	127.901	145.493	39.2751	41.1856	43.9168	48.8908	51.3027	53.5294	59.6225	67.2969	79.0816	99.0593	127.873	147.764	45.5517	48.7582	51.9376	58.8076	61.9906	66.2059	73.4483	83.9178	98.1773	116.029	134.198	146.451	49.7873
0.0193808	417.382	648.093	898.125	1667.17	2549.39	3841.54	6131.01	8386.52	10368.6	12196.2	16047.6	19957	44.8057	45.0886	48.7073	53.7632	56.8399	59.8865	67.529	77.5269	89.8679	105.512	126.375	142.254	38.3845	39.5824	42.8187	47.114	50.2352	52.7176	59.3135	65.5829	77.2627	97.0829	125.57	145.503	43.8886	47.5554	51.6404	56.8052	59.6021	63.9824	72.7668	82.8591	95.9192	113.038	130.656	143.839	47.9902
0.0195337	439.842	650.922	903.97	1683.45	2587.66	3882.9	6182.61	8384.72	10382.6	12137	15966.7	19862.8	44.0459	44.1645	47.8769	52.4359	56.558	59.1271	66.2321	76.3052	88.4268	104.94	124.447	140.087	37.3517	39.3935	42.3547	46.6978	48.4662	51.782	57.9904	65.1902	75.7851	95.6302	123.572	143.476	43.3512	46.5293	50.8103	54.9662	58.2341	62.5858	70.5646	81.1398	93.4183	110.565	128.154	140.553	47.4137
0.0196879	456.106	649.887	911.82	1711.24	2625.82	3949.14	6237.75	8467.28	10446.4	12030.7	15861	19964.8	43.7337	43.6602	47.6329	51.7377	56.2613	58.4064	65.8862	75.5912	87.2315	103.389	121.992	138.264	37.1351	39.1465	42.0924	46.0939	47.9076	51.308	57.0313	63.7193	74.9578	93.9796	121.843	141.712	43.0621	46.1465	49.6826	54.9692	57.313	61.5529	69.1003	79.385	92.2742	109.214	126.657	138.782	47.074
0.0198432	468.465	644.148	904.555	1724.62	2633.51	3979.52	6217.98	8446.36	10466.6	12156.4	15914.5	19894.3	44.2407	44.2038	48.3468	52.0289	55.9073	58.2078	65.003	74.2875	86.714	100.728	120.634	137.192	37.2147	39.0797	42.0942	45.9811	47.3149	50.0822	55.6756	63.6851	74.0937	92.4993	120.055	140.447	42.6333	47.0085	49.3034	54.2471	56.6163	60.8754	68.1654	78.4136	91.2297	108.539	124.539	137.037	46.7499
0.0199998	472.027	636.432	906.4	1739.41	2665.11	3952	6227.4	8387.96	10414.8	12151.3	15894.7	19793.3	45.5093	45.6107	48.9101	52.8436	55.2209	58.1856	65.0201	74.0253	85.22	100.688	119.589	135.142	38.1923	39.7901	43.01	46.1167	47.9053	49.9015	55.6356	62.8824	72.9943	92.5318	119.222	139.758	43.9139	47.1387	50.1612	54.6595	56.7752	60.1196	67.2147	78.2473	89.0507	106.991	123.409	133.978	46.9283
0.0201576	468.26	625.527	909.895	1772.85	2700.32	3979.64	6268.86	8380.76	10352.4	12146.3	15719.1	19614.6	47.2736	47.7302	51.0195	54.3976	56.2527	58.9881	64.8689	74.6233	85.1715	99.4746	117.7	132.495	39.3876	41.0608	43.9881	46.9672	48.2337	50.5055	55.8204	62.8276	73.5696	92.266	118.27	137.987	44.8812	48.3867	51.5112	56.2983	57.4119	61.2309	67.7335	77.8603	88.914	106.359	122.238	132.262	47.2085
0.0203167	457.889	612.36	908.815	1779	2716.11	3980.16	6191.1	8321.4	10271.3	12168	15626.1	19513.8	49.15	50.2442	52.1145	55.7629	57.84	59.5807	65.8419	74.9673	85.1136	99.1216	116.312	132.934	40.9475	43.0544	45.5769	48.3469	49.2612	51.4553	56.5509	63.3019	73.1789	90.5883	117.054	136.42	46.354	51.0336	53.9266	58.0289	58.7359	62.0615	68.5461	77.5812	88.7615	104.691	120.649	130.995	48.5551
0.020477	440.169	602.34	910.32	1789.1	2724.14	3987.86	6227.76	8335.64	10322	12058.4	15498.4	19513.8	52.284	52.5225	54.7583	58.0823	59.7863	60.1788	66.9688	75.721	85.1259	99.5175	117.191	132.171	42.8727	46.063	47.2918	49.778	50.7955	52.5009	57.0055	63.875	72.8686	90.96	116.664	135.269	48.5018	54.2256	55.8594	59.7767	60.7321	62.1815	69.0331	77.8856	89.2661	104.541	120.116	129.909	51.1682
0.0206386	419.173	591.585	912.175	1827.86	2759.73	3988.22	6208.47	8278.8	10251.5	11957.6	15534.6	19334.8	56.4368	56.6676	58.583	61.4345	62.0972	62.6019	68.3882	75.9726	86.0261	100.41	116.686	130.456	45.9334	49.4561	49.9145	51.7103	52.7755	53.4764	58.9073	65.274	73.8025	91.2915	116.743	134.152	51.2168	57.3423	58.9456	62.9762	63.0873	64.5659	70.0567	79.211	89.641	104.767	119.301	130.163	54.8313
0.0208014	394.199	581.34	920.59	1840.53	2773.59	3976.72	6164.79	8221.68	10163.4	11951.7	15372.3	19161.9	60.9242	61.1201	62.2573	64.1587	64.5289	64.0928	69.4778	77.8566	87.056	101.292	116.659	129.428	49.1865	52.6737	53.42	54.8655	55.1354	54.7225	59.8176	65.6172	74.3402	91.7777	116.05	133.662	54.4608	61.7633	63.6549	66.4706	65.2757	66.636	72.3447	80.0704	91.022	105.892	119.479	128.612	58.5468
0.0209656	374.05	580.14	927.44	1865.32	2804.52	3978.2	6168.9	8233.44	10087.8	11803.3	15282.6	19044.3	66.4077	66.4081	66.4116	67.4683	67.0655	66.4116	71.8716	78.73	87.8742	101.84	116.76	130.643	53.069	56.3588	57.0756	58.1201	57.8109	56.9332	61.8421	66.354	75.0449	92.1082	116.043	133.447	59.6649	67.1583	68.0915	69.7419	69.1157	69.3553	74.3654	81.7691	92.7339	106.803	118.531	127.955	62.3527
0.021131	356.358	577.098	930.355	1896.05	2817.45	4001.94	6143.67	8151.8	10073.9	11724	15263.8	18967.5	73.8459	72.5634	72.1695	71.9683	70.6417	69.3699	73.5946	81.7457	90.2902	104.136	117.957	131.104	58.6019	61.3074	61.0762	61.1738	60.1982	59.8652	63.7021	68.6485	77.9414	93.2269	117.315	132.778	65.7256	74.1396	73.8746	74.8506	72.5672	72.6755	76.1687	84.1417	94.2547	107.146	119.432	127.682	67.9011
0.0212977	341.216	573.312	939.815	1917.04	2841.97	3968.02	6128.49	8136.16	10108.9	11766.4	15198	19020.8	80.9777	78.9508	77.4735	76.9602	74.3806	72.0184	76.3562	84.2466	92.4392	106.211	119.987	130.107	64.533	67.2461	65.5997	64.5591	62.3848	62.0086	65.4953	70.3399	79.4546	94.4538	118.028	132.685	71.4576	81.3014	79.7907	79.768	76.6357	75.857	78.5154	87.0394	96.6383	109.207	120.378	127.574	74.3977
0.0214658	326.655	575.712	953.36	1964.95	2889.84	3978.14	6079.86	8117.4	10076.6	11683.1	15115	18957.7	89.0256	85.8105	82.2605	81.6231	78.0445	74.992	79.1756	86.5941	93.587	107.246	120.561	130.438	71.0945	72.7332	70.2891	69.0634	65.5954	64.1748	68.163	73.3181	81.0731	96.3945	117.801	132.185	78.5672	89.2303	85.9597	85.6992	81.008	79.2025	82.5399	89.787	98.5992	110.926	121.614	128.769	81.7681
0.0216352	316.378	574.905	965.105	1995.05	2913.55	4014.5	6050.22	8122.92	10082.9	11666.3	15119.3	18690.4	98.3734	92.4521	87.5177	86.5202	82.7727	78.9121	81.7793	89.0322	96.495	108.529	120.958	131.43	78.3106	78.7026	74.9208	73.4851	69.6341	68.0784	71.4455	76.1935	83.1906	98.2244	117.751	131.705	87.1304	98.4753	93.9377	91.3061	85.651	83.6308	86.113	92.8804	101.198	113.212	122.417	129.322	89.7145
0.0218059	307.86	576.438	983.22	2039.19	2957.88	4027	6029.79	8130.04	10035.6	11713.3	15032.5	18547	109.334	102.124	93.7955	92.2423	88.0894	82.816	86.091	92.5713	99.7931	111.524	122.933	133.038	86.2492	85.5906	79.944	78.3084	73.7077	72.1196	73.8772	78.1884	85.7166	100.55	119.701	131.378	95.8422	107.665	100.992	97.345	91.4634	87.0499	90.8056	96.5233	103.828	115.62	124.683	129.669	98.9457
0.021978	301.269	583.335	1009.15	2079.45	3024.49	4077.74	6062.16	8160.04	9998.8	11637.1	14926.3	18513.3	122.246	110.219	102.119	97.7587	92.1724	86.9558	89.3509	95.7141	102.278	113.613	123.527	133.748	95.2632	92.4962	85.2561	82.4616	77.7252	74.5838	76.372	80.4906	87.2389	102.372	120.551	130.34	105.991	117.691	108.851	104.808	96.8467	92.6535	95.2895	99.9355	108.525	117.279	126.096	130.431	110.7
0.0221514	296.851	589.539	1020.76	2123.31	3086.31	4109.06	6070.23	8154.56	9961.4	11626.9	14970.5	18554.6	137.047	118.491	108.387	103.306	97.009	90.9522	93.4049	98.7576	106.17	116.15	125.514	135.304	106.069	100.826	90.7345	87.1879	81.3575	77.6954	79.5928	83.4796	89.6128	103.883	121.781	132.282	118.523	127.031	115.821	111.192	102.286	97.639	98.5094	103.132	110.749	119.313	127.523	131.389	122.448
0.0223262	294.305	598.713	1051.17	2172.93	3120.05	4139.24	6084.21	8177.88	9974.6	11647.6	14990.7	18437.6	151.271	127.459	114.369	109.563	101.85	95.1086	96.3877	102.3	109.542	119.464	128.277	136.723	115.832	108.945	96.8073	92.3912	85.2761	80.7898	82.9829	86.2113	92.3843	107.132	124.535	133.281	131.636	137.809	124.245	118.163	108.617	102.04	102.354	107.239	114.744	123.076	130.89	132.685	136.414
0.0225023	293.874	615.108	1083.64	2240.13	3181.76	4183.26	6129.54	8166.32	10047	11695	14949.4	18340.9	166.626	135.212	120.351	115.101	106.354	97.7492	99.6315	105.857	110.784	122.306	130.396	138.024	129.087	115.739	103.166	96.9897	89.3297	84.2626	86.3197	89.2111	95.8563	109.917	125.641	134.067	144.465	148.236	132.056	125.067	113.946	107.812	108.625	111.603	116.957	126.225	132.427	133.327	150.2
0.0226799	292.505	627.474	1104.62	2292.05	3260.25	4218.82	6139.17	8208.76	10148.5	11662.6	14907.6	18335.5	183.587	144.119	126.959	120.128	112.049	103.551	103.159	109.093	113.945	123.647	132.151	139.012	140.974	122.611	108.814	102.213	93.1345	88.3792	90.5973	92.4188	98.8472	111.931	128.087	135.218	161.406	158.68	139.999	131.633	120.042	112.311	112.324	115.071	121.629	128.199	134.927	135.705	166.423
0.0228589	294.864	645.57	1141.87	2344.79	3302.8	4293.04	6177.48	8257.96	10102.6	11606.7	14909.6	18439.1	202.615	153.244	132.44	126.124	116.524	108.705	108.217	112.753	118.063	126.969	134.948	140.527	154.359	128.898	113.554	107.357	97.5463	92.3726	93.1527	95.5753	101.133	114.025	128.989	135.722	178.736	170.501	146.908	138.585	126.244	117.58	116.759	119.451	125.758	131.662	137.732	136.196	183.234
0.0230392	297.771	664.698	1181.27	2426.43	3379.26	4360.48	6270.66	8322.84	10205.6	11736.5	14967	18421.1	221.012	161.174	138.136	130.808	120.698	111.911	111.625	116.735	121.655	130.131	137.94	141.217	170.025	136.031	118.981	111.535	102.602	96.0721	97.1694	98.252	104.341	116.912	130.64	137.094	195.663	180.701	154.362	145.159	132.254	122.186	120.122	123.274	129.298	134.411	139.094	137.875	200.119
0.023221	300.875	687.126	1220.03	2485.47	3465.47	4414.06	6320.43	8397.92	10259.5	11775.8	15040.1	18272.1	241.316	167.997	143.537	135.349	125.349	115.587	115.43	119.824	124.344	132.968	138.708	141.801	183.709	142.213	123.725	115.899	106.087	99.2407	100.62	100.403	107.903	119.754	133.037	137.303	215.25	190.155	161.198	151.774	137.21	127.348	125.603	128.483	132.836	137.515	141.419	139.518	219.607
0.0234043	306.757	710.613	1270.31	2549.02	3552.09	4508.9	6388.86	8519.64	10352.2	11848.2	14935	18409.6	262.481	173.414	148.925	139.917	130.21	119.477	118.91	123.148	127.514	135.757	140.413	144.78	197.453	148.065	127.941	121.202	110.123	103.454	103.768	103.796	110.058	122.312	134.22	138.613	234.46	197.875	167.393	157.124	143.057	131.96	130.252	132.075	136.131	140.845	143.57	141.434	240.038
0.0235889	314.793	738.993	1315.62	2628.7	3636.84	4598.14	6491.1	8608.16	10398.6	11842.1	14969.7	18296.7	282.283	179.911	152.594	144.513	133.934	123.268	122.861	126.557	130.257	137.592	142.386	146.513	211.927	154.724	133.483	126.383	113.926	107.539	107.064	107.543	113.832	124.405	135.495	139.296	253.786	206.82	173.892	161.627	148.642	137.366	133.828	137.323	140.035	144.789	145.666	142.803	257.32
0.0237751	324.684	778.668	1365.92	2704.02	3746.32	4693.18	6613.44	8718.84	10480.1	11932.5	14917.4	18263	302.909	183.574	156.051	149.357	138.104	127.189	125.991	127.981	132.862	140.218	143.715	145.846	227.031	159.331	136.714	129.857	116.992	110.215	110.225	111.394	115.791	127.819	137.968	140.801	272.96	211.342	179.521	168.116	154.002	141.396	137.32	139.964	143.449	147.315	147.712	143.403	277.512
0.0239627	334.836	812.901	1414.93	2766.9	3809.09	4831.66	6671.97	8792.2	10537	11921.5	14962	18112.9	323.247	188.565	160.495	154.005	143.062	131.615	130.861	131.619	136.182	142.134	146.843	148.702	242.1	162.322	139.972	132.004	121.027	113.352	112.853	113.549	117.963	129.528	140.095	142.052	293.665	217.808	183.814	173.312	158.593	145.757	142.988	142.746	146.395	149.584	148.217	145.103	296.581
0.0241518	347.584	856.992	1454.27	2826.91	3899.03	4927.56	6776.61	8910.92	10608	12089.5	14965.5	18195	342.703	191.14	164.621	157.255	148.326	133.979	133.749	136.359	138.543	144.864	147.102	149.211	253.654	167.981	142.989	134.975	124.98	116.963	115.567	116.048	120.979	130.828	141.417	142.177	313.9	221.601	188.16	177.007	162.9	149.898	148.001	147.161	150.974	151.803	151.405	147.163	314.808
0.0243423	363.981	894.267	1502.42	2864.44	3972.01	5062.36	6922.44	9011.52	10670.2	12045.5	14993.5	18097.1	361.051	192.693	167.13	160.975	151.048	136.586	136.471	139.057	141.314	147.25	149.004	149.227	265.258	170.588	146.704	138.659	126.851	119.8	118.55	118.845	122.668	133.172	142.457	142.431	332.778	224.501	190.986	181.581	167.273	153.594	150.689	151.278	154.4	154.077	153.191	147.682	331.191
0.0245344	383.798	940.959	1551.63	2940.39	4050.78	5145.84	7087.08	9146.72	10808	12067.6	14952.2	18044.2	376.056	193.982	169.673	165.036	155.077	140.377	139.855	141.924	144.061	148.07	150.984	149.092	277.149	171.081	148.682	141.263	130.091	123.426	121.517	121.881	124.913	134.386	142.144	141.951	349.634	226.946	194.155	186.791	172.047	158.006	154.219	155.266	156.269	157.662	154.337	149.124	348.203
0.024728	405.162	978.237	1587.61	2958.88	4104.87	5218.08	7161.78	9201.96	10793.5	12070.9	14924.4	17952	387.859	195.91	172.461	168.849	158.622	145.179	143.453	145.116	146.381	149.937	152.35	150.56	286.032	171.857	150.542	144.634	134.208	124.898	124.021	124.548	128.147	136.205	143.927	142.513	365.896	228.435	197.433	189.865	175.303	161.735	158.619	157.073	158.242	157.716	157.14	149.449	359.467
0.0249231	430.103	1018.15	1610.83	2998.47	4121.44	5311.38	7263.57	9205.44	10780.1	12016.3	14755.4	17793.7	399.495	196.37	175.969	171.67	161.84	148.345	147.58	147.842	148.025	152.126	152.524	150.585	295.46	174.486	153.258	147.863	137.017	126.957	126.744	126.458	130.045	137.098	144.669	143.584	377.558	229.322	199.774	194.362	178.544	166.094	160.985	159.747	160.155	159.893	159.303	150.308	372.522
0.0251198	461.298	1053.27	1636.77	3001.43	4162.31	5364.96	7325.37	9296	10775	12009.4	14758.8	17637.5	407.543	197.153	177.878	174.813	166.075	149.866	149.394	151.295	150.815	153.401	152.788	150.538	300.52	175.895	155.801	151.495	139.872	129.427	129.341	129.442	132.727	137.453	145.866	143.725	386.271	230.484	202.421	198.44	182.228	168.823	164.955	164.447	162.325	162.589	159.821	152.173	380.89
0.025318	491.687	1078.61	1644.56	3007.14	4173.8	5395.28	7376.7	9311.92	10738.8	11927.4	14572.1	17437.7	412.676	198.712	180.976	177.992	168.713	154.024	152.526	153.09	153.252	154.791	152.749	151.012	303.656	176.944	158.172	152.828	142.338	130.914	131.658	131.543	133.941	137.851	145.376	141.564	393.819	231.659	205.847	200.81	186.546	171.846	168.975	167.301	164.79	163.267	160.683	152.589	384.743
0.0255178	526.56	1095	1647.61	2986.17	4158.99	5413.78	7446	9277.76	10727.5	11803	14468.3	17123.9	415.038	198.499	183.445	181.212	171.001	156.977	154.908	155.522	155.717	155.623	154.451	150.867	306.081	176.827	160.606	154.393	143.841	134.046	134.244	133.196	135.866	139.438	144.656	140.884	398.822	230.99	208.401	203.206	189.607	174.395	170.277	169.393	167.669	165.095	160.232	152.196	384.528
0.0257191	561.298	1103.66	1628.08	2937.91	4087.51	5413.82	7452.75	9164.68	10609.5	11654.5	14303.9	16866.8	414.182	199.173	185.638	184.497	173.959	160.111	156.902	157.786	156.639	156.183	154.459	151.835	305.87	177.785	162.613	158.112	145.889	136.97	135.982	135.947	136.835	139.671	144.832	141.595	398.471	231.926	211.419	206.395	191.199	178.596	172.207	171.077	169.73	166.412	161.973	153.183	382.446
0.0259221	592.224	1097.52	1603.91	2888.58	4043.53	5378.9	7420.5	9116.12	10404	11438.2	14038.3	16491.9	409.865	199.05	188.173	187.379	177.24	161.732	158.579	159.741	157.998	157.518	155.41	152.078	301.488	177.434	164.644	160.305	148.04	140.139	137.869	138.31	138.133	141.442	144.079	140.962	396.43	232.082	213.583	209.884	195.415	181.298	176.036	173.951	171.978	167.843	162.168	153.363	379.357
0.0261266	617.166	1084.91	1561.79	2807.81	3970.86	5317.32	7353.66	8888.84	10231.5	11123.2	13681.8	16249.9	404.693	201.978	191.645	190.987	180.211	165.109	162.175	162.17	160.545	159.57	156.407	152.263	299.171	178.989	166.282	162.935	151.889	140.764	140.592	139.261	139.892	141.657	143.923	138.581	390.711	230.952	216.72	213.093	196.572	182.561	177.76	175.638	172.754	167.674	162.511	152.568	371.243
0.0263328	630.422	1058.71	1522.69	2739.72	3853.97	5200.86	7252.11	8737.92	9993.65	10966.7	13361.5	15833.5	398.171	203.614	193.596	192.492	183.082	166.722	164.402	163.511	163.134	158.908	154.413	150.914	297.787	179.183	168.798	166.02	153.198	142.377	142.325	141.449	142.197	141.77	143.559	137.014	385.836	233.192	218.636	215.03	199.326	186.585	180.255	178.736	174.05	168.179	163.011	153.205	366.702
0.0265406	627.051	1027.21	1472.61	2639.4	3725.47	5036.86	7072.92	8537.2	9758.05	10565.5	12982.6	15363.7	392.092	203.923	196.538	196.333	185.132	168.542	165.695	165.832	163.456	159.765	154.8	152.599	292.478	180.41	170.384	167.857	155.24	145.014	144.709	143.498	143.488	141.746	143.539	136.143	378.346	231.827	219.103	216.48	202.282	187.93	183.053	180.133	174.458	169.594	163.286	153.279	360.408
0.02675	614.488	989.511	1401.87	2527.46	3596.47	4920.94	6871.26	8279.72	9418.6	10307.6	12581.4	14845.5	384.404	205.023	199.049	199.305	188.685	172.208	169.041	167.55	164.124	160.14	155.634	151.456	285.768	181.556	172.625	170.856	157.734	146.695	145.832	144.846	143.842	142.248	142.892	134.447	368.13	233.861	223.159	221.157	206.188	189.5	185.755	183.777	177.002	170.667	164.145	153.358	350.157
0.0269611	594.6	945.648	1347.4	2419.66	3452.86	4742.68	6654.36	7954.84	9112.15	9967.68	12191.4	14465.2	375.978	207.735	201.931	202.435	190.752	173.655	170.607	169.726	165.428	161.673	155.787	150.058	279.867	182.486	175.648	172.114	160.049	149.622	146.886	145.558	144.741	142.289	141.963	134.403	356.757	234.001	225.164	224.586	208.857	192.34	187.327	185.25	177.976	171.119	164.517	152.301	339.363
0.0271738	564.555	899.229	1273.97	2301.71	3301.68	4541.96	6442.38	7639.76	8771	9625.08	11822.8	14043.1	366.772	209.681	206.302	204.82	193.057	175.841	172.997	173.581	168.419	161.243	155.627	150.607	274.849	184.186	177.165	174.496	162.33	150.809	149.21	147.048	145.782	142.38	140.847	133.132	347.952	236.281	227.042	226.578	210.952	194.221	189.483	186.234	179.664	171.332	164.419	151.619	329.63
0.0273882	532.203	848.352	1209.29	2197.59	3162.48	4351.78	6190.2	7300.56	8388.25	9272.46	11362.2	13527.2	357.65	210.903	208.988	207.684	194.301	177.534	175.625	174.459	170.25	161.961	155.379	150.376	271.503	184.398	179.504	177.044	164.502	151.736	150.327	149.118	146.933	142.109	139.909	132.548	338.54	236.614	229.758	228.603	211.849	195.983	190.385	188.305	182.169	173.183	164.131	152.215	322.572
0.0276044	503.16	797.334	1134.87	2081.87	2989.23	4133.14	5920.98	6940.96	8051.4	8881.5	10951.6	12918.7	350.374	213.873	212.16	210.442	197.677	179.105	176.178	175.176	170.154	163.066	155.177	150.388	266.113	186.029	183.05	178.923	166.121	153.75	152.56	150.824	148.177	141.417	138.432	130.379	329.588	238.709	233.498	230.887	215.266	199.107	192.45	189.246	182.149	174.194	163.945	151.744	316.464
0.0278222	473.087	747.027	1059.86	1973.28	2841.81	3952.16	5621.67	6628.44	7720.9	8442.54	10510.6	12443.1	342.758	215.193	213.978	214.513	200.46	181.184	178.198	177.216	171.602	164.654	155.44	149.579	260.169	188.587	185.445	181.179	167.196	154.994	154.677	151.497	149.452	141.178	137.688	128.277	320.497	239.612	236.595	234.869	217.933	201.659	194.101	191.662	183.136	173.655	164.445	152.105	310.343
0.0280417	443.399	695.955	991.99	1853.55	2666.31	3720.42	5346.9	6291.6	7326.9	8036.52	9958.88	11964	336.373	219.015	219.275	218.632	203.275	184.724	180.847	179.582	173.565	165.133	156.445	150.237	255.582	191.325	188.658	183.988	169.329	156.84	155.77	152.684	150.742	141.404	137.234	127.61	313.984	241.611	238.704	237.803	220.191	203.139	196.722	193.459	184.446	174.246	165.12	152.634	303.217
0.028263	411.452	644.643	931.275	1748.6	2526.99	3490.12	5077.98	5951.6	6916.25	7700.94	9576.72	11465.6	329.352	220.824	221.119	219.997	206.151	184.985	181.055	180.878	173.773	165.003	156.822	149.058	252.325	193.85	189.817	186.129	171.555	158.63	156.295	154.183	150.647	141.279	136.802	126.83	307.226	244.423	241.902	240.242	222.159	205.038	197.072	194.529	185.064	174.202	164.294	152.411	296.667
0.028486	381.447	593.892	870.92	1649.95	2395.17	3302.88	4780.65	5604.4	6598.9	7318.44	9158.88	11049.5	323.421	224.737	224.278	223.588	207.806	186.919	182.273	180.866	174.302	165.13	156.387	148.16	247.179	195.395	192.814	187.92	174.37	159.647	157.78	154.39	151.593	141.859	135.543	126.109	300.07	248.675	245.223	243.74	225.106	208.392	199.704	196	185.6	173.916	164.657	152.811	291.556
0.0287108	356.919	546.321	809.25	1551.59	2225.91	3103.9	4481.88	5300.6	6274.5	6989.46	8666.4	10533.3	318.739	230.198	229.972	227.736	211.536	190.625	185.578	182.164	176.261	166.095	156.645	149.203	244.809	200.07	196.347	191.259	176.259	160.625	157.55	156.177	151.677	141.671	134.898	125.62	292.905	251.674	246.878	246.538	226.767	208.14	201.582	196.741	185.948	174.209	164.652	151.255	286.092
0.0289373	327.93	504.669	759.385	1460.36	2107.32	2903.98	4240.23	5010.28	5899.1	6639.12	8334.08	10085.9	314.938	231.022	232.843	229.963	212.483	190.898	185.997	182.262	175.806	166.495	156.457	147.986	241.111	201.579	197.942	193.92	176.552	162.079	158.665	157.572	152.231	140.844	134.452	124.076	287.463	255.271	252.852	249.095	228.69	209.701	202.273	197.486	187.717	174.334	164.521	150.672	283.107
0.0291657	301.677	463.662	710.875	1374.75	1979.87	2725.26	3983.52	4707.64	5579.65	6278.16	7898.26	9618.34	311.324	235.532	234.717	232.14	214.207	191.69	185.732	183.908	176.226	166.537	155.259	147.553	239.893	204.566	200.694	196.395	179.047	163.608	159.827	157.777	153.611	140.895	133.016	123.662	284.46	258.433	256.124	253.336	231.845	210.191	203.498	198.851	187.936	175.052	164.423	151.407	280.788
0.0293958	274.865	429.123	666.155	1306.66	1873.18	2557.64	3721.44	4452.64	5310.9	5935.18	7519.74	9183.43	306.445	241.655	240.584	236.641	217.13	194.062	188.247	186.432	178.823	167.918	156.188	148.036	238.337	207.728	204.232	198.894	180.441	163.481	160.141	157.77	154.556	141.317	132.465	122.547	281.309	261.93	258.908	254.908	233.184	212.365	205.115	199.386	188.246	175.103	162.654	151.812	278.447
0.0296278	247.902	398.505	625.935	1232.9	1762.79	2424.86	3513.12	4184.08	5007.2	5670.01	7141.01	8737.94	305.3	245.334	243.429	237.095	217.294	194.021	187.718	186.058	178.283	167.949	155.906	146.957	236.713	212.188	207.222	200.316	182.077	164.509	162.26	157.958	154.167	141.608	132.303	121.324	277.03	266.113	262.785	256.42	233.732	213.908	205.643	199.882	189.534	175.889	162.947	150.986	275.883
0.0298615	221.131	367.35	587.35	1162.07	1657.86	2267.9	3280.71	3951.95	4712.1	5427.92	6817.57	8302.02	303.184	251.674	249.14	242.235	220.419	196.701	189.211	187.584	180.66	169.498	157.63	146.51	235.489	214.785	208.966	202.203	183.043	165.272	162.346	159.079	154.804	142.018	132.161	120.286	274.079	271.749	267.988	260.148	235.631	215.758	206.333	201.329	190.21	175.528	163.052	150.511	273.519
0.0300972	200.19	345.306	554.35	1098.18	1567.69	2115.84	3062.94	3711.08	4488.19	5141.08	6477.18	7930.15	302.362	254.374	249.433	242.081	219.587	195.163	190.064	185.583	178.08	167.366	156.692	147.045	236.359	218.865	211.383	205.332	184.927	166.299	162.768	158.441	154.679	142.307	131.58	119.299	272.314	275.989	270.661	263.812	238.011	216.588	206.778	201.661	189.541	174.979	163.25	149.702	273.421
0.0303347	179.412	321.504	525.23	1037.54	1470.81	2000.98	2902.45	3545.72	4219.16	4860.13	6163.8	7537.27	302.584	260.282	255.408	245.539	222.478	196.744	190.741	187.901	179.753	169.28	156.98	147.81	235.909	222.196	214.006	203.897	183.892	166.034	163.59	158.615	154.205	141.757	132.238	118.719	271.821	280.621	275.197	265.939	240.084	216.433	208.09	201.412	190.646	175.936	163.513	149.061	272.023
0.030574	162.719	298.977	495.035	978.912	1401.38	1873.28	2719.05	3306.49	3985.04	4602.43	5836.98	7183.15	302.109	263.946	256.095	245.717	221.566	194.95	189.227	185.964	178.539	169.339	156.159	146.586	236.194	225.716	217.406	204.726	185.032	167.112	162.649	158.692	154.829	141.012	130.4	117.682	271.918	286.219	278.418	266.949	240.425	218.024	208.741	200.841	189.745	175.539	163.113	148.475	272.777
0.0308153	148.414	281.572	468.49	926.913	1322.92	1762.98	2551.88	3093.47	3745.03	4334.23	5553.1	6822.24	301.012	270.283	259.4	248.744	222.912	195.673	189.765	186.502	178.998	168.309	156.457	146.62	235.725	227.604	218.584	206.395	184.739	166.941	162.395	159.271	153.61	141.716	130.046	116.921	269.715	291.584	280.938	267.821	242.634	218.596	207.973	201.606	189.884	174.721	162.276	148.464	272.498
0.0310584	135.058	266.024	440.639	870.047	1241.56	1657.38	2401.49	2918.25	3547.68	4116.2	5260.15	6526	302.706	272.4	259.854	245.726	221.817	194.164	187.215	184.004	178.071	167.545	154.93	144.998	238.312	230.654	220.574	206.805	184.361	166.413	161.376	157.975	153.949	140.622	129.691	117.167	269.712	297.013	284.723	271.191	240.432	217.22	206.637	200.315	189.621	173.948	162.31	147.168	276.025
0.0313035	125.192	251.404	413.411	819.949	1167.19	1560.38	2260.95	2739.38	3377.14	3897.91	4997.8	6110.31	303.891	276.799	262.535	246.578	221.904	194.843	186.215	184.022	177.353	167.566	154.547	144.722	238.616	235.47	220.073	207.629	183.502	165.872	161.443	156.609	152.982	141.472	129.004	116.937	270.994	300.224	285.013	270.762	240.998	216.364	206.371	199.431	188.952	173.931	160.503	145.481	276.379
0.0315505	115.903	238.138	393.092	771.286	1095.31	1466.75	2121.87	2586.26	3174.91	3669.72	4744.15	5804.61	305.85	279.55	260.223	245.39	220.008	191.831	184.823	181.192	175.001	166.608	153.306	142.994	241.085	238.254	220.519	206.698	182.788	164.622	159.893	155.778	151.262	140.855	128.974	116.326	272.74	304.798	286.104	269.904	239.594	215.731	205.764	198.709	188.9	173.3	160.525	145.247	279.257
0.0317995	107.493	224.369	371.411	723.074	1036.68	1379.94	2013.9	2444.06	2990.41	3472.52	4475.83	5540.77	308.796	281.575	259.278	243.676	218.374	189.472	184.575	178.908	173.397	164.562	153.103	141.887	243.558	238.925	219.751	205.031	182.838	163.75	158.444	153.697	150.26	140.387	128.564	115.247	274.866	309.581	285.472	267.9	237.743	214.243	202.883	196.58	187.77	171.696	159.024	144.303	281.825
0.0320504	101.262	212.159	348.774	679.83	976.388	1291.01	1876.28	2292.66	2806.84	3281.41	4202.39	5265.52	310.947	281.723	258.17	241.666	216.093	189.044	181.975	177.591	172.188	164.045	151.034	141.26	244.053	239.768	219.379	203.153	180.071	161.585	157.072	152.091	148.865	138.598	128.172	115.027	276.328	311.054	284.538	265.937	236.123	212.627	201.033	195.434	185.84	170.438	158.632	143.299	283.883
0.0323033	94.8915	199.954	326.119	625.517	898.337	1215.39	1763.87	2159.62	2636.42	3081.61	4018.31	4987.5	314.669	280.593	254.692	237.153	211.681	185.04	177.568	173.772	168.95	161.807	148.481	138.683	247.026	239.333	217.161	201.333	177.922	160.22	154.193	150.198	147.151	138.907	127.777	114.267	279.347	311.926	282.51	264.327	234.6	209.33	198.982	192.946	183.418	169.674	156.112	141.714	289.413
0.0325582	88.8252	186.845	302.606	583.936	840.846	1137.46	1649.92	2038.13	2508.76	2922.85	3789.65	4697.67	318.368	281.637	250.795	234.637	209.472	183.525	175.469	171.639	167.087	160.651	148.568	138.019	250.498	238.988	214.465	198.238	175.046	158.221	152.321	148.464	145.034	137.632	126.638	113.139	283.884	310.816	281.487	261.323	230.725	206.72	196.228	189.442	180.705	167.401	153.874	139.83	294.029
0.0328151	83.6333	175.028	280.01	537.755	775.939	1055.58	1552.85	1903.02	2361.8	2757.95	3575.7	4455.04	322.03	277.069	246.22	229.752	205.505	180.579	171.871	168.878	163.116	157.888	146.429	136.024	252.618	235.933	210.598	194.583	172.032	154.832	150.033	145.611	142.302	136.281	125.992	111.811	287.542	308.832	277.372	257.925	228.751	204.758	192.728	186.721	178.731	165.002	151.973	137.732	298.373
0.033074	78.793	164.353	259.043	501.678	722.838	985.154	1450.64	1788.27	2194.97	2588.99	3374.22	4190.09	324.208	270.869	240.745	223.288	200.566	175.28	168.299	165.132	160.591	153.912	143.109	133.435	255.367	232.943	206.831	190.209	168.752	151.636	147.909	142.155	139.669	133.908	124.538	110.894	291.232	306.44	271.496	252.201	223.754	200.355	188.971	183.271	175.605	162.369	150.388	134.777	302.337
0.033335	74.6838	150.618	236.891	455.67	657.481	914.78	1371.83	1678.43	2065.9	2439.49	3201.71	3971.26	328.263	264.392	234.023	217.088	195.06	170.966	163.702	160.991	155.78	150.352	139.573	130.592	256.898	228.033	200.77	186.008	165.679	146.992	144.107	138.745	137.171	131.652	122.65	110.294	294.805	301.649	266.186	246.082	217.339	194.602	185.615	178.352	171.596	159.265	147.288	132.429	306.997
0.0335981	69.4929	138.845	216.034	415.171	611.692	847.85	1264.86	1561.34	1948.59	2305.21	3015.59	3783.27	330.796	258.431	227.504	211.486	190.161	166.333	160.103	157.768	152.649	147.095	136.675	128.409	258.567	223.653	195.945	181.922	161.313	144.65	140.227	135.794	133.816	129.744	120.419	108.026	298.675	295.184	259.747	241.513	213.427	189.797	180.078	175.454	167.826	156.604	143.648	129.603	310.845
0.0338632	64.9732	126.731	195.56	378.337	562.191	786.432	1174.72	1464.98	1834.09	2186.54	2870.69	3621.15	332.943	251.318	219.656	205.286	185.05	161.996	155.705	152.653	148.646	142.703	134.239	125.861	257.669	216.273	190.4	175.148	156.483	141.676	136.411	132.173	131.04	126.827	118.621	107.274	301.107	287.314	251.96	234.142	207.877	185.964	175.001	170.708	163.242	152.409	140.866	127.717	312.899
0.0341304	59.8021	114.406	177.202	344.655	516.559	722.384	1100.53	1368.08	1725.39	2076.61	2705.99	3454.42	332.791	240.399	210.07	198.02	178.467	157.148	151.118	147.265	144.046	138.734	130.231	121.823	258.682	209.117	182.858	170.055	152.394	137.258	132.755	128.701	127.119	123.901	116.913	105.372	303.182	277.941	242.062	226.151	201.032	181.015	169.522	165.35	158.152	149.061	137.081	124.76	315.497
0.0343997	54.7335	102.73	160.784	314.436	477.033	671.72	1023.66	1282.09	1643.18	1960.63	2605.17	3308.68	332.502	231.572	201.536	189.53	171.973	152.335	145.779	142.932	139.054	134.362	125.789	117.504	256.711	200.784	176.454	163.022	146.475	132.619	127.952	124.699	122.758	120.483	114.475	102.837	303.24	269.341	233.44	218.471	195.045	174.372	165.477	159.698	153.555	145.052	134.255	120.842	316.777
0.0346711	50.0215	93.222	147.494	290.787	465.089	624.326	956.82	1223.58	1546.74	1875.83	2500.13	3170.36	328.226	221.352	194.723	182.721	165.985	146.533	139.89	137.754	133.88	129.939	122.07	114.613	252.606	193.089	168.956	157.491	140.319	128.105	123.583	120.322	118.715	117.033	111.101	100.915	302.415	257.416	224.198	210.158	187.108	168.067	160.255	154.635	148.426	139.698	129.788	117.134	314.155
0.0349447	45.2478	85.0014	134.882	267.06	416.702	575.14	907.17	1164.87	1479.42	1798.33	2418.04	3064.92	322.592	210.356	185.107	174.709	158.979	141.278	134.562	132.129	128.482	124.607	118.034	111.268	248.822	185.096	162.699	150.585	135.706	122.994	118.752	115.62	114.908	112.538	108.523	98.4764	299.784	245.943	213.175	200.878	179.486	162.215	154.149	148.789	142.768	134.936	125.094	113.403	309.886
0.0352204	40.8406	77.3751	126.025	249.466	381.322	545.866	857.802	1115.07	1431.64	1729.82	2316.57	2938.96	317.331	200.21	175.597	167.18	152.057	135.478	129.69	127.289	123.985	120.357	113.72	106.834	242.867	175.554	154.614	143.818	129.966	118.166	114.7	110.81	110.575	109.058	104.436	95.2906	295.626	233.181	203.825	192.419	172.497	156.045	147.087	142.828	137.4	130.117	121.164	109.888	303.749
0.0354984	37.2914	71.0883	116.817	235.411	361.964	520.096	814.545	1076.93	1394.62	1690	2255.54	2843.38	306.917	188.181	166.443	159.024	144.711	128.786	124.125	122.575	118.554	115.516	109.49	102.661	234.73	166.077	147.157	137.205	123.626	113.414	110.194	106.035	105.685	105.22	101.353	92.3248	288.999	220.877	193.754	182.843	164.854	148.356	140.686	137.465	132.3	125.218	116.426	105.638	294.282
0.0357785	34.3079	66.1488	110.644	224.413	347.05	497.034	782.61	1050.53	1360.53	1662.47	2197.39	2795.17	297.066	176.488	157.641	150.68	137.936	123.063	118.354	117.206	112.791	110.533	105.138	98.2015	227.398	156.959	139.596	130.775	118.433	107.65	104.957	102.231	101.031	100.007	98.4371	89.6456	281.981	208.139	183.136	174.611	157.07	141.74	135.194	131.287	126.405	119.669	111.424	102.218	284.715
0.0360608	32.0112	63.5346	106.464	218.919	335.837	485.48	759.186	1047.08	1328.79	1640.09	2184.53	2764.72	284.37	166.354	149.258	142.924	131.469	117.872	112.833	111.481	108.34	105.68	100.622	93.754	217.237	146.969	131.209	125.37	112.304	103.059	100.601	97.9353	97.0373	95.695	93.474	86.5888	269.795	194.532	172.827	165.43	149.113	135.506	128.298	125.02	120.356	114.076	106.838	97.8953	272.822
0.0363453	30.5853	62.0202	104.149	212.317	331.08	480.964	743.886	1031.97	1306.25	1626.74	2144.23	2741.83	271.849	154.555	141.275	135.439	124.184	111.043	108.206	105.1	102.926	100.206	95.1395	90.3453	206.574	137.968	124.141	117.577	107.889	97.7377	95.5495	93.4961	92.4025	90.9048	89.8216	82.937	258.768	182.823	162.821	156.371	141.204	128.192	122.46	119.2	114.672	109.058	101.949	93.1457	259.791
0.0366321	29.837	60.7308	103.755	211.292	325.997	468.562	741.255	1032.97	1317.84	1609.36	2158.47	2730.39	255.897	144.57	132.491	127.987	118.048	104.792	102.157	100.52	98.2712	95.726	90.3263	87.0952	196.292	129.26	116.83	111.3	101.487	93.603	91.0788	88.7293	88.1403	86.7431	85.8651	79.5259	245.127	170.036	153.709	147.347	133.929	121.387	116.16	112.635	108.656	103.93	97.2457	88.9883	246.227
0.0369212	30.1544	61.3626	104.091	210.781	328.521	469.922	740.691	1043.67	1324.88	1615.63	2170.4	2751.12	240.364	135.584	124.87	120.582	111.655	99.9059	96.6835	95.3683	93.3452	91.2515	86.657	82.8889	182.456	121.26	110.372	104.594	95.7494	88.2344	86.7246	84.9882	83.7717	82.6187	81.5136	76.0311	232.188	158.461	144.904	138.619	126.559	114.998	109.787	107.541	103.519	98.0355	92.5907	84.9612	230.189
0.0372125	30.6961	62.2335	105.379	214.969	334.236	470.18	741.414	1059.8	1335.09	1628.64	2185.06	2737.63	223.448	126.652	117.308	113.549	105.042	94.477	91.5504	90.5199	87.9062	86.3269	82.0366	79.0421	170.001	113.533	103.366	98.4592	90.937	84.004	81.4316	80.4829	79.6802	78.3078	78.0899	73.189	216.11	146.605	134.236	129.741	119.973	108.548	103.684	101.201	97.3342	92.8072	88.3428	81.1443	213.706
0.0375062	31.4942	63.8466	108.266	222.712	341.44	482.04	752.199	1081.71	1370.57	1653.22	2186.81	2771.87	206.459	117.672	109.965	107.629	99.2818	89.1753	86.8168	85.5023	83.166	81.299	77.8117	74.879	158.364	105.433	97.7898	93.4554	86.027	79.3364	76.8399	75.9549	75.1045	74.2189	73.8738	69.9038	200.474	136.583	125.702	122.078	111.613	102.521	98.3379	95.8272	92.8472	88.3019	83.4631	76.5403	198.531
0.0378021	32.3854	66.6738	113.487	231.343	352.791	498.02	777.624	1091.33	1387.37	1681.72	2256.36	2806.7	189.372	109.033	102.83	100.802	93.4686	83.9881	81.8491	81.1623	79.0078	76.7651	73.8779	71.0577	146.408	98.053	91.8608	87.8472	80.8118	74.1612	72.7947	72.0348	71.1682	70.2977	70.2568	66.5805	184.905	126.665	116.817	113.978	104.879	96.1103	92.0309	90.2188	87.2062	83.1331	79.1664	73.2646	182.147
0.0381004	34.0091	70.0908	118.561	240.641	365.592	510.168	793.383	1129.58	1428.85	1715	2265.12	2856.82	173.091	101.381	96.3182	93.9009	87.5189	79.1344	76.8061	76.7618	74.3645	72.0247	69.8754	67.1607	133.508	91.1367	85.3529	82.6196	76.3947	69.552	68.3627	67.3244	66.6814	67.0073	66.3908	63.5992	168.721	117.489	109.639	106.222	98.3298	89.9323	86.949	84.6179	81.8102	78.2308	75.1966	69.3298	165.788
0.038401	35.7105	72.9423	124.391	252.004	379.122	530.132	825.822	1158.59	1470.89	1750.26	2314.08	2927.3	157.597	94.2017	90.0094	88.5468	82.0962	74.4393	72.1576	72.1568	70.3167	68.5143	66.3383	64.103	121.804	84.6428	79.7088	77.0242	71.683	66.1679	64.4431	63.8024	63.1846	62.8612	63.172	60.553	153.471	108.946	102.676	99.8139	91.6304	84.4802	81.0153	80.0987	77.1715	74.2575	70.6492	66.275	151.191
0.038704	37.9743	78.2454	131.115	265.468	396.825	553.5	847.299	1197.99	1518.48	1802.67	2379.28	2958.33	142.391	88.0076	84.6362	82.9436	77.134	69.533	67.4259	67.5198	65.9159	64.734	62.4469	60.806	110.399	78.8662	74.5295	72.1779	67.0983	61.8801	60.3683	59.9397	59.5013	59.0799	59.8142	57.223	138.404	99.9865	95.2177	93.2746	85.5208	78.8862	75.6667	75.0736	71.7752	69.3448	66.5203	62.3166	136.324
0.0390095	40.0063	83.1021	139.732	279.231	421.797	575.318	878.034	1238.5	1562.9	1853.29	2432.96	2988.65	128.229	81.1946	78.9455	76.5963	71.8382	64.4912	63.7858	62.9335	61.8727	60.6246	59.0941	57.4018	99.7911	72.9166	69.0264	67.4292	62.1873	57.9649	57.0681	56.4125	56.136	55.7122	56.6945	54.5895	124.93	92.7273	88.8049	86.577	79.8926	73.8211	70.8077	69.8445	67.908	65.3351	62.4979	59.0852	123.093
0.0393173	42.6232	88.2231	147.647	294.546	442.068	605.3	915.999	1290.13	1613.21	1901.96	2487.59	3079.23	115.228	75.5422	73.3017	71.2925	67.0167	60.3598	59.0616	58.9116	57.6077	56.7171	55.1212	54.305	90.799	67.5244	63.9042	63.0329	58.0533	53.9662	53.2197	52.595	52.5429	52.1313	53.0875	51.8487	112.174	85.1245	82.0065	79.9645	73.8255	68.2603	66.2631	64.8424	63.4158	61.4253	58.9228	55.2229	110.819
0.0396275	45.3424	94.674	156.883	311.486	464.247	633.608	951.549	1336.88	1661.14	1938.32	2558.12	3150.6	103.265	69.6643	67.7954	66.2616	61.7959	56.3303	55.4168	55.2262	53.9251	53.5645	52.404	51.3534	81.9957	62.24	59.7927	58.4758	54.264	50.6581	49.52	49.1385	49.343	49.0347	50.1668	49.2444	100.61	78.7824	76.2435	74.5834	68.7477	63.5761	61.8621	60.4776	59.3068	57.5594	55.6569	52.6453	99.2143
0.0399402	48.4914	100.93	167.017	330.912	481.045	663.188	986.811	1381.61	1716.3	2011.59	2590.76	3218.89	93.1791	64.9357	62.8056	61.1238	57.6865	52.4137	51.3596	51.0564	50.5975	50.0344	49.4266	48.6398	73.9995	57.9486	55.4292	54.492	50.3108	47.3267	46.1342	46.5162	45.8987	46.5649	47.704	46.6201	90.2348	73.0036	69.3568	68.5874	63.0807	58.7	57.161	56.5323	55.3039	53.7604	52.4718	50.0159	88.598
0.0402554	51.953	108.529	178.048	347.819	507.153	690.804	1038.3	1430.43	1756	2061.8	2664.78	3280.12	82.7056	60.0357	58.0773	56.9388	53.4168	48.8341	47.7506	47.7906	47.3321	47.1926	46.2919	45.5777	66.6944	53.8398	51.6771	50.4908	46.8106	43.8512	42.9694	43.1359	43.1012	43.4698	44.8621	44.5127	80.0141	67.1574	63.8511	62.919	58.5569	53.9304	52.9722	52.6446	51.8228	50.2348	49.2498	46.6769	79.2693
0.040573	55.8347	115.766	186.803	364.889	533.833	722.894	1081.18	1471.27	1808	2115.35	2707.04	3344.37	73.9033	54.8302	53.7865	52.5071	49.2915	44.7502	44.6642	44.3885	44.2387	44.2298	43.7574	43.3128	59.9999	49.6547	47.8788	46.4417	43.3062	40.4094	39.9459	40.2985	40.2286	40.9089	42.5159	42.2532	71.3411	61.4908	59.6403	58.3223	53.8985	50.4788	48.9498	48.7181	48.206	46.8887	45.5982	44.3691	70.869
0.0408932	59.7779	121.929	196.067	381.739	554.92	756.926	1111.43	1523.93	1858.08	2142.92	2766.92	3395.5	66.6069	50.764	49.405	48.2975	45.3851	41.4078	41.4884	41.346	41.2741	41.4247	41.1791	40.8987	54.42	45.8924	44.116	43.0687	40.0138	37.461	37.3073	37.2843	37.7781	38.433	40.3563	40.513	63.359	56.2384	54.5684	53.5461	49.8144	46.7124	45.3108	45.1136	44.5065	44.049	43.1645	41.6382	63.3487
0.0412158	64.8679	129.489	206.053	398.475	578.779	785.894	1153.12	1571.09	1906.83	2187.94	2823.82	3441.69	58.8565	46.7591	45.2348	44.1212	41.6862	38.4456	38.0966	38.6242	38.1613	38.545	38.8937	38.8947	48.7663	42.2745	40.6807	39.5118	36.8104	34.7148	34.8474	34.9242	35.1261	36.2087	37.7782	38.1859	56.7188	51.2098	49.954	48.7324	45.4164	42.76	41.9528	41.8248	41.578	41.1807	40.4632	39.4898	56.6278
0.0415411	69.4454	135.442	216.258	410.314	600.557	813.112	1190.45	1605.99	1942.67	2237.9	2861.42	3514.43	52.5797	43.1168	41.4632	40.5922	38.5953	35.5753	35.3067	35.6499	35.804	36.0903	36.3854	36.8578	43.8153	38.7738	37.0381	36.0799	33.9483	32.1966	32.173	32.4097	32.6845	34.0122	36.0405	36.5883	50.7588	47.01	45.4545	44.6148	41.7355	38.855	38.8775	38.5926	38.2639	38.4952	37.8889	37.4845	50.9008
0.0418689	74.229	142.397	222.54	424.304	619.474	843.886	1225.51	1642.69	1978.44	2278.6	2889.3	3524.52	47.1252	39.3094	38.1825	37.2683	35.0619	32.7631	32.5902	33.1017	33.5232	34.1383	34.7738	34.6421	39.5352	35.5965	34.1406	33.1768	31.4609	29.6217	30.05	30.0848	30.6137	31.8289	34.0812	34.6833	45.083	42.9408	41.1547	40.4716	37.8503	35.4349	35.5752	35.8161	35.6225	35.8589	36.1989	35.0156	45.4572
0.0421992	79.1596	147.094	229.206	436.899	633.747	865.586	1258.04	1665.26	2005.86	2291.98	2920.15	3564.91	42.1047	35.9639	34.6594	33.8634	32.0575	30.1856	30.0671	30.5714	31.1811	31.9933	32.6284	32.4733	35.5748	32.4933	31.1927	30.6135	28.5723	27.5684	27.4286	27.9127	28.6165	29.86	32.4148	33.1827	40.499	38.9245	37.4184	36.8842	34.847	32.9377	32.6306	33.1789	33.0004	33.4594	33.7966	33.1082	41.1705
0.0425322	82.335	151.247	233.431	446.046	647.386	877.204	1280.38	1691.33	2028.78	2301.88	2918.82	3560.28	37.6314	32.3598	31.5038	30.9194	29.7323	27.937	28.0216	28.5416	29.4377	30.1413	30.7246	31.1626	31.996	29.6349	28.802	28.2299	26.6366	25.6541	25.7744	26.1808	26.6379	28.325	30.6654	31.7868	36.1357	35.1691	33.7876	33.5435	31.6118	30.1296	30.1278	30.4931	30.8741	31.3969	31.7563	31.2428	36.5608
0.0428678	85.7939	153.91	238.323	454.127	661.337	896.598	1306.2	1694.26	2031.88	2325.39	2941.16	3562.33	33.91	30.0741	28.6225	28.1936	27.3047	25.8297	25.9142	26.5885	27.2554	28.2714	29.0188	29.8063	28.6826	26.8062	26.2719	25.9939	24.5031	23.6366	23.7978	24.2264	25.1477	26.8806	29.3725	30.1972	32.437	31.884	30.7941	30.4041	28.9314	27.6791	27.9716	28.2366	28.86	29.5603	30.0356	29.9299	33.1874
0.0432061	88.6439	155.57	239.281	459.974	667.85	904.462	1316.27	1712.45	2032.68	2316.53	2934.71	3565.14	29.9599	27.0809	26.2197	25.9318	24.8571	23.9727	24.3774	25.0281	25.796	26.7533	27.8095	28.3569	26.1938	24.6637	24.2079	23.6432	22.9316	22.171	22.2817	22.6899	23.7847	25.5409	28.0375	29.2781	29.2193	28.7901	27.7951	27.9181	26.2336	25.5347	25.9323	26.3333	27.1018	27.5402	28.4422	28.4989	29.6063
0.043547	90.3639	156.41	242.068	462.901	669.454	908.536	1313.47	1699.66	2043.92	2328.33	2926.46	3566.92	27.6124	24.6428	23.794	23.9065	23.0316	22.3921	22.7148	23.5655	24.2715	25.2061	26.6103	27.2968	23.8921	22.6207	22.1222	21.8339	21.3778	20.4193	21.001	21.5891	22.5271	24.4214	26.6907	28.1193	26.2735	26.2825	25.4297	25.1493	24.228	23.7077	24.0535	24.5667	25.2466	26.4408	27.2186	27.302	26.5988
0.0438906	90.5943	155.861	240.523	464.302	668.877	908.926	1317.48	1695.95	2021.6	2305.35	2922.71	3546.92	24.7112	22.6854	22.3064	22.1239	21.689	20.7611	21.5008	22.3243	23.189	24.1853	25.3873	26.2246	21.8677	20.8524	20.4954	20.4125	19.7527	19.4334	20.0161	20.4486	21.4924	23.295	25.7546	27.0592	23.9609	23.6836	23.1105	23.1584	22.4197	22.1052	22.2536	23.0864	23.9154	24.8492	25.7533	25.9214	24.1792
0.044237	90.1	154.382	241.394	467.413	671.787	905.752	1316.73	1679.63	2001.36	2279.35	2894.97	3530.5	22.6127	20.8276	20.7891	20.6632	20.3527	20.0466	20.4661	21.1132	21.9574	23.2992	24.4454	25.4511	20.2351	19.5285	19.1805	19.2479	18.7616	18.4214	18.8939	19.573	20.6344	22.6025	24.9768	26.1603	21.983	21.6257	21.381	21.1748	20.6208	20.5872	20.9692	21.714	22.6473	23.7008	24.9054	24.9158	22.1389
0.044586	88.9142	153.209	240.674	463.235	670.322	902.538	1305.92	1665.62	1986.97	2263.4	2861.41	3463.5	20.9457	19.4936	19.7086	19.4537	19.1969	19.0085	19.5441	20.215	21.1523	22.2822	23.5765	24.6457	18.8743	18.2069	18.1099	18.1464	17.705	17.5565	18.2213	18.8594	19.7158	21.6399	24.241	25.4295	20.2478	20.0082	19.8394	19.881	19.2771	19.4139	20.0543	20.7696	21.7747	22.9348	23.981	24.0707	20.4626
0.0449378	86.0639	150.923	236.22	458.762	662.583	892.692	1288.19	1637.89	1957.91	2225.4	2820.34	3426.07	19.6408	18.5534	18.689	18.8253	18.3772	18.215	18.9797	19.8147	20.8113	21.8086	23.0515	23.9783	17.6593	17.3188	17.3679	17.3934	17.0347	17.0367	17.4096	18.2352	19.3617	21.1404	23.8092	25.0043	19.0121	18.7067	18.6596	18.8818	18.5007	18.7271	19.3996	20.1158	21.4062	22.3486	23.2392	23.5781	19.1263
0.0452924	84.0166	149.559	234.314	456.3	654.568	880.524	1267.2	1607.86	1913.06	2196.44	2749.39	3379.79	18.5442	17.8983	17.822	18.0529	18.0757	17.7823	18.691	19.4185	20.2611	21.3977	22.6352	23.6079	16.9766	16.5985	16.6204	16.9179	16.5128	16.6066	17.1191	17.6439	18.8097	20.8177	23.3871	24.6063	18.2742	18.0011	17.9101	18.0928	17.9927	18.1713	18.7869	19.4156	20.7153	21.7573	22.7149	23.2264	18.003
0.0456498	80.9652	146.12	231.895	452.624	643.017	858.254	1239.5	1566.1	1885.18	2146.9	2708.3	3305.25	18.1828	17.5503	17.6551	17.7544	17.6326	17.6238	18.5052	19.2927	20.1365	21.2535	22.451	23.4965	16.6077	16.3019	16.4294	16.5984	16.4549	16.2868	16.8516	17.6687	18.7171	20.3928	22.8598	24.1709	17.5534	17.452	17.5396	17.7998	17.6639	17.728	18.5338	19.0956	20.2278	21.6021	22.3982	23.1073	17.4807
0.04601	78.6897	143.32	228.686	443.66	638.859	844.338	1212.28	1536.98	1848.96	2095.19	2654.01	3232.91	18.1338	17.5369	17.6177	17.8554	17.7334	17.5983	18.3204	19.3294	19.901	21.1994	22.2551	23.2387	16.5489	16.3412	16.1756	16.4322	16.349	16.2517	16.8889	17.4862	18.5054	20.0721	22.6763	24.211	17.4803	17.3285	17.34	17.6998	17.5796	17.7199	18.4817	19.0875	20.2811	21.346	22.2428	22.7884	17.2842
0.0463731	75.5889	140.145	225.287	434.498	624.891	830.462	1192.56	1509.4	1804.86	2044.79	2607.46	3169.48	18.5581	17.8711	17.86	17.9669	18.0039	17.7367	18.4496	19.4482	20.188	21.144	22.484	23.3075	16.8395	16.3962	16.4576	16.5695	16.3815	16.5834	16.9918	17.5458	18.4894	20.1776	22.6425	24.0968	17.7439	17.5912	17.585	17.9464	17.7331	17.8115	18.4607	19.1476	19.9968	21.4453	22.2512	22.7573	17.5763
0.046739	73.3917	138.744	221.263	424.981	609.358	813.772	1159.63	1463.96	1748.04	2004.88	2555.3	3091.01	19.4531	18.4565	18.4512	18.5264	18.4653	18.2459	18.8532	19.7551	20.4323	21.3804	22.5999	23.4168	17.3915	16.8799	16.7958	17.002	16.8416	16.7967	17.2661	17.9123	18.818	20.4464	22.7372	24.0125	18.2474	18.1157	17.9801	18.2502	18.085	18.1685	19.0173	19.5773	20.3266	21.5781	22.5608	22.5846	18.3273
0.0471078	71.1043	136.168	215.986	416.662	596.028	795.374	1127.84	1424.93	1706.58	1940.64	2474.74	3030.19	20.7933	19.1746	19.0085	19.1623	18.8828	18.83	19.354	20.0476	20.8806	21.853	22.823	23.7795	18.4055	17.4356	17.5103	17.4795	17.247	17.1087	17.6452	18.1799	19.2084	20.8321	22.8793	24.1308	19.5868	18.8432	18.8015	18.9585	18.7312	18.5757	19.3158	20.0342	20.7562	22.0131	22.8625	22.9464	19.2316
0.0474795	69.1782	132.585	209.993	407.996	582.025	768.374	1100.13	1380.7	1663.62	1890.82	2404.1	2941.63	22.6246	20.1579	19.9071	20.0692	19.7341	19.3771	19.9258	20.7846	21.5419	22.5845	23.1531	24.0299	19.5358	18.3574	18.2519	18.1171	17.8451	17.7099	18.2246	18.8612	19.486	21.2648	23.3621	24.0609	21.0786	20.1827	19.7801	19.8514	19.5048	19.2555	19.9503	20.5713	21.5677	22.3532	22.9868	23.2804	20.8107
0.0478542	67.2975	128.662	203.81	393.87	565.854	750.844	1063.59	1335.83	1605.47	1832.3	2323.24	2879.56	24.6174	21.2235	21.0424	21.0571	20.5892	20.0853	20.7568	21.6463	22.3268	23.0329	23.7731	24.162	21.0183	19.3064	18.9855	19.0359	18.5913	18.3065	18.9067	19.2592	20.1326	21.6326	23.4416	24.4092	22.954	21.5365	20.9739	21.0021	20.468	20.2878	20.8646	21.4403	22.1747	23.1934	23.5483	23.8961	22.6405
0.0482318	65.3325	125.08	198.278	378.515	548.471	727.394	1032.55	1296.15	1559.82	1789.45	2265.86	2784.41	26.7187	22.5915	22.1563	22.2079	21.6525	20.9771	21.689	22.1787	22.8521	23.8631	24.4026	24.7175	22.6455	20.4608	20.1998	19.9383	19.564	19.1505	19.6577	19.8891	20.7793	22.2974	23.9371	24.7626	25.1061	22.9996	22.3183	22.29	21.7259	21.2499	21.9093	22.2792	22.88	23.8187	24.4115	24.1166	24.5398
0.0486124	63.4206	121.182	191.425	368.215	527.652	702.424	1000.47	1255.26	1506.6	1736.47	2204.7	2703.46	29.401	24.284	23.662	23.5454	22.8249	22.0859	22.7294	23.2766	23.6925	24.4519	25.0596	25.4419	24.8343	21.682	21.1797	20.9782	20.5555	20.0355	20.2054	20.8173	21.4232	22.8485	24.3721	25.178	27.4846	24.5174	23.8184	23.6779	23.1743	22.3793	22.8068	23.2741	23.6826	24.7318	24.9822	24.7019	26.8906
0.0489959	61.5185	116.723	183.613	353.76	504.618	674.412	963.579	1202.02	1457.32	1669.99	2138.95	2626.46	32.2127	25.6672	24.9239	24.9556	24.054	23.2982	23.6947	24.2484	24.6122	25.2351	25.7253	26.162	26.8315	23.1166	22.5869	22.1897	21.5353	20.8037	21.1131	21.7143	22.3239	23.428	25.0889	25.683	30.1679	26.212	25.4952	25.28	24.4151	23.5625	24.0611	24.3975	24.8436	25.4369	25.7317	25.4873	29.4
0.0493826	59.7069	113.6	174.695	338.882	485.835	649.858	926.928	1159.66	1401.18	1610.74	2070.67	2531.81	34.7029	27.3353	26.6243	26.4003	25.3739	24.5476	24.832	25.3066	25.5661	26.0448	26.3148	26.6269	28.8637	24.4711	23.6871	23.4132	22.6078	21.7325	22.1598	22.3939	23.249	24.1686	25.816	26.0964	32.8763	28.2141	27.4006	27.1407	25.8898	24.7558	25.249	25.4779	25.7821	26.2824	26.5272	26.1532	31.7855
0.0497722	57.4044	106.225	166.345	321.503	463.295	625.004	892.455	1106	1348.23	1548.6	2002.66	2453.7	37.4183	28.986	28.5529	27.8108	26.8953	25.6023	26.01	26.4215	26.4738	27.0573	27.1557	27.4053	30.782	25.7564	25.04	24.7314	23.4543	22.7777	23.2325	23.4755	23.95	25.1496	26.1617	26.5358	35.2287	30.2392	29.125	28.8255	27.4994	26.2389	26.4058	26.8489	26.899	27.1971	27.2334	26.782	34.4908
0.050165	55.0248	101.53	157.9	305.376	441.705	592.312	853.038	1070.55	1292.26	1494.78	1923.68	2369.68	39.9145	30.7885	30.1245	29.7331	28.3819	27.0049	26.8304	27.7274	27.5298	27.7606	28.0951	27.8803	32.9043	27.5668	26.6387	26.0295	24.8021	24.0985	24.0945	24.5458	25.0086	25.8177	26.9004	27.2082	37.8227	32.0104	30.9422	30.6402	29.0711	27.7727	27.6572	27.8054	28.099	28.4175	28.1616	27.5951	37.0261
0.0505608	52.3055	95.6832	149.706	288.956	422.118	564.634	816.456	1020.87	1238.95	1441.58	1851.93	2302.3	42.6663	32.8038	31.8633	31.3458	30.1442	28.3254	28.401	28.5242	28.8893	29.0805	28.777	28.4333	34.8523	29.3036	28.0338	27.5892	26.1985	25.1233	25.3314	25.4702	25.9722	26.4571	27.4762	27.4553	40.2523	34.0624	32.9405	32.487	30.7649	29.4424	29.3293	29.4279	29.4821	29.2383	29.1001	28.3084	39.3544
0.0509598	48.7931	89.8236	141.15	274.609	399.928	537.13	780.933	976.816	1192.83	1385.23	1785.68	2211.86	45.4193	34.6515	33.5391	33.0595	31.3409	29.4886	29.6527	29.7114	29.8336	29.9385	29.5393	29.2551	36.6689	30.7917	29.622	28.8379	27.4567	26.0179	26.0954	26.3351	26.7961	27.3108	28.1973	27.9816	42.5299	36.2892	35.1495	34.2843	32.3982	30.8891	30.8098	30.582	30.61	30.291	29.9389	28.8766	41.6897
0.0513619	46.2206	84.6957	132.516	257.88	377.861	508.206	741.423	934.3	1149.88	1336.97	1724.9	2144.54	47.4504	36.8722	35.5513	34.9008	32.9365	31.0608	30.7247	30.9861	30.8203	30.8998	30.3367	29.7725	38.3453	32.3457	31.3383	30.3373	28.8351	27.272	27.3161	27.2979	27.862	28.0004	28.7201	28.2717	44.7622	38.3756	37.2011	36.0997	34.3653	32.1425	32.0977	32.1052	31.6797	31.1001	30.7944	29.7323	43.6863
0.0517672	43.3395	79.1538	124.424	242.962	358.332	483.082	707.772	891.232	1094.73	1290.04	1678.46	2069.41	49.6485	38.5641	37.3998	36.1919	34.4235	31.8926	31.8546	32.2775	31.8083	31.8758	31.2419	30.6938	40.4422	34.1613	32.7767	31.7136	29.9794	28.367	28.4086	28.1304	28.7354	28.8119	29.3383	28.7851	46.7692	40.6882	38.8987	37.9134	35.8276	33.7862	33.4279	33.1782	32.8345	32.3169	31.7551	30.3906	45.8938
0.0521757	40.0974	74.0637	117.322	231.253	338.961	458.842	674.832	856.856	1062.79	1241.49	1623.76	2008.77	51.6662	40.3374	39.2083	37.905	35.6713	33.2596	33.0967	32.9415	32.7521	32.6699	32.0108	31.0495	42.0439	35.4836	34.1078	33.1083	31.0812	29.4322	29.172	29.1405	29.6862	29.7209	29.7795	29.2411	48.8058	42.8956	40.991	39.7344	37.3081	35.1541	34.6547	34.2774	34.0187	33.0504	32.3278	31.7219	47.883
0.0525874	37.4151	69.5169	111.228	218.644	322.692	435.164	644.502	819.624	1015.03	1200.4	1563.51	1955.4	53.5803	42.607	40.7685	39.3769	37.0873	34.2381	34.086	33.9627	33.712	33.3429	32.6751	31.8115	43.4281	37.4877	35.5519	34.5011	32.139	30.236	30.1235	30.0275	30.2552	30.2445	30.2143	29.3923	50.3802	45.1471	42.8207	41.8696	39.009	36.4977	35.9481	35.6241	35.0139	34.3268	33.2996	31.5282	49.9317
0.0530023	34.6608	64.6191	104.85	206.969	305.223	414.916	615.447	793.8	977.135	1166.6	1519.24	1907.46	55.9163	44.5915	42.1788	41.3514	38.6112	35.7792	34.9539	35.1081	34.7673	34.3049	33.3378	32.4809	44.8668	39.0305	36.9234	35.7054	33.3915	31.3103	30.8217	31.193	31.0894	30.8348	30.8904	29.7916	52.2198	47.3325	44.6861	43.5659	40.5056	37.7036	37.1917	36.6166	35.9371	35.2222	34.1057	32.009	51.6112
0.0534205	32.2422	61.1001	99.0315	199.311	292.947	398.582	592.77	763.548	948.65	1125.69	1499.94	1855.75	57.3803	46.146	43.7088	42.4653	39.6869	36.7126	35.938	36.0607	35.6402	35.0504	33.9451	33.0123	46.5929	40.6197	38.292	36.9081	34.3247	32.1797	32.0456	31.8297	31.968	31.596	31.303	29.8969	53.8128	49.2506	46.7539	45.0629	42.0338	38.8813	38.099	37.8123	37.01	35.7319	34.5125	32.8155	53.2147
0.0538421	30.0693	58.4037	94.7985	189.508	280.065	379.596	567.711	741.776	920.13	1099.7	1448.27	1813.98	59.4411	47.7872	45.1102	43.7801	41.0215	37.8023	36.6642	36.6942	36.5089	35.5783	34.3734	33.4412	47.8616	41.8275	39.4539	38.0278	35.3584	32.9613	33.0012	32.5464	32.6422	32.0446	31.5981	30.2671	55.454	51.0166	48.2143	46.559	43.022	39.9516	39.1758	38.7915	37.8027	36.557	35.4257	33.2569	55.0382
0.0542669	28.3143	56.2614	90.3735	181.196	271.611	366.564	550.992	717.684	889.555	1073.26	1417.42	1782.31	60.9226	49.1854	46.4543	44.6173	42.1041	38.4626	37.7949	37.4994	36.9679	36.4443	34.9012	33.4363	49.7222	43.0372	40.6739	38.9306	36.2281	33.869	33.347	33.213	32.9975	32.7423	32.0061	30.48	56.6803	52.8195	49.8121	47.8378	44.387	40.9472	39.9079	39.6682	38.5351	37.1551	35.8175	33.6733	56.7518
0.0546951	26.9976	52.9038	87.191	174.117	260.956	354.586	536.064	701.344	876.345	1053.41	1395.45	1736.23	62.2806	50.4303	47.2572	45.7827	42.8481	39.09	38.4641	38.303	37.5654	36.8834	35.3796	33.8141	50.7094	44.2142	41.6514	39.9781	37.0191	34.4729	33.922	33.582	33.6648	33.0315	32.1693	30.8342	58.1329	54.4818	51.0987	48.9239	45.1882	41.9839	40.9233	40.3952	39.2469	37.6514	36.1431	33.9904	58.4502
0.0551267	25.7343	50.9286	83.8685	168.069	251.907	342.912	519.024	689.916	861.95	1030.67	1378.66	1722.26	64.0751	51.418	48.3291	46.4398	43.4984	39.5574	38.6667	38.5832	37.851	37.0467	35.5332	34.0682	51.9517	45.4663	42.6271	40.6274	37.4063	35.0011	34.5291	34.0813	33.9451	33.4819	32.4855	30.6693	59.3427	55.9952	51.9767	50.2298	46.0767	42.7935	41.4249	41.0362	39.9331	38.3339	36.5904	34.2235	60.2436
0.0555617	24.9242	49.3167	81.343	164.914	247.403	337.274	509.727	677.876	849.89	1015.14	1349.51	1710.08	65.7491	52.4406	48.8351	47.0167	43.8454	39.8985	39.0979	38.873	38.2162	37.3755	35.8383	34.2863	53.0647	45.9991	42.8941	41.2507	37.8529	35.3305	34.7817	34.2285	34.3624	33.5552	32.5407	30.9739	61.0185	56.9644	52.8864	50.9656	46.9077	43.1214	41.9664	41.3885	40.0549	38.6001	36.8489	34.6086	61.427
0.0560001	24.1526	48.2412	79.9705	161.361	243.382	329.944	500.112	666.456	841.33	1010.61	1339.7	1696.89	67.018	52.9993	49.2092	47.4278	43.9317	40.1645	39.1509	38.6692	38.2742	37.3107	35.8511	34.4463	54.1526	46.8804	43.3807	41.4683	38.1997	35.663	35.2227	34.5314	34.499	33.8753	32.8172	30.7104	62.5342	57.9214	53.2477	51.4379	47.2351	43.7372	42.5943	41.8148	40.6082	38.8166	36.82	34.599	62.8302
0.056442	23.5413	47.4294	79.0105	159.684	239.704	326.726	495.384	662.76	837.315	1005.79	1332.78	1681.41	68.4743	53.2882	49.5476	47.9751	44.2332	40.4588	39.3689	38.9447	38.4642	37.5172	35.9165	34.2606	54.8715	47.1392	43.7125	41.5997	38.4141	35.6992	35.1112	34.5159	34.6363	33.8566	32.7957	30.7299	63.5029	58.4935	53.7304	51.7647	47.5636	44.0729	42.486	41.8019	40.6559	39.0972	36.9882	34.4914	64.3515
0.0568874	23.4333	46.9245	78.7155	158.194	237.198	324.768	489.945	663.044	831.075	1003.03	1329.26	1671.79	69.1086	53.5015	49.7034	47.7062	44.1892	40.2133	39.5308	39.1115	38.1637	37.3187	35.6276	34.0925	55.6023	47.1359	43.4132	41.6269	38.5161	35.9315	35.0963	34.7097	34.6848	34.0038	32.8168	30.4174	64.1958	58.5953	53.8448	51.7455	47.6727	43.9478	42.8006	41.776	40.6794	38.9957	36.8899	34.4326	65.5155
0.0573363	23.2678	47.0478	78.1855	157.499	236.763	323.858	490.347	657.988	834.025	995.304	1332.36	1663.31	69.7979	52.9899	49.3644	47.3631	44.068	40.3774	39.0953	38.9337	37.898	37.0989	35.4226	33.9959	56.3252	46.7279	43.2484	41.5772	38.5038	35.7638	35.1644	34.5195	34.4973	33.3975	32.3774	30.1824	65.3768	58.3394	53.8477	51.6343	47.3048	44.0573	42.6522	41.4418	40.5321	38.7237	36.6524	34.258	66.2589
0.0577887	23.3205	47.121	78.3635	158.725	238.024	324.078	493.038	659.752	832.45	997.926	1326.39	1664.73	70.4995	52.7864	48.6077	46.9199	43.774	39.9623	38.8259	38.6131	37.7369	36.6971	35.0269	33.4713	56.5878	46.8216	43.1182	41.2335	38.0388	35.406	34.722	34.2004	34.215	33.3603	31.9736	29.9536	65.9053	57.8826	53.4407	51.237	47.358	43.9866	42.1442	41.3752	39.8043	38.1827	36.2405	33.9159	66.7558
0.0582447	23.5821	47.406	79.3805	159.442	238.156	324.96	494.769	669.392	834	997.308	1333.76	1678.87	70.3093	51.5423	48.0933	46.2446	43.2494	39.6923	38.3261	38.0665	37.3876	36.4512	34.543	33.0306	56.5654	45.9148	42.3309	40.7444	37.6262	35.2746	34.3255	33.9982	34.0663	32.8936	31.9399	29.7416	65.8074	56.986	52.8001	50.4114	46.6802	43.0748	41.8804	40.7842	39.9237	37.6874	35.8345	33.6196	67.0306
0.0587043	24.1734	47.97	80.5395	161	240.978	328.504	497.517	671.872	838.235	1010.78	1349.23	1679.88	69.5266	50.5435	47.3101	45.6952	42.4898	38.7456	37.6757	37.5864	37.0376	35.7023	34.386	32.6944	55.8271	45.0315	41.8485	40.1235	37.2208	34.4856	34.2177	33.5815	33.2705	32.5091	31.4069	29.4682	65.3791	55.884	52.131	49.6622	45.8546	42.6715	41.0045	40.5154	39.2778	37.2306	35.4583	33.1402	66.3043
0.0591675	24.7094	48.9624	81.331	163.027	245.195	332.284	511.737	678.224	845	1015.62	1354.56	1679.72	68.6539	49.0793	46.1608	44.5494	41.7127	38.0858	37.121	36.7118	36.1871	35.1257	33.4102	32.0751	54.8828	44.1371	41.0002	39.1842	36.499	34.1522	33.8006	32.976	32.6242	32.0083	30.8314	28.9689	65.0805	54.7568	50.922	48.7552	45.2407	41.6294	40.2897	39.5344	38.5676	36.7908	34.8514	32.3452	65.6771
0.0596344	25.2537	49.9005	82.544	164.97	248.038	335.78	505.743	683.84	853.59	1014.79	1351.31	1697.1	67.7383	47.8121	45.0515	43.4718	40.3612	36.9841	36.379	35.8809	35.0189	34.2063	32.5449	31.3508	54.1697	42.8048	40.1396	38.4934	35.7792	33.3603	32.8357	32.3125	32.1446	31.4835	30.4338	28.3313	63.86	53.4019	49.5339	47.7301	44.2073	40.6899	39.5451	38.8638	37.7589	35.8633	34.187	31.6898	64.9797
0.0601049	25.9146	50.7519	84.309	169.726	251.286	342.766	511.224	691.62	862.115	1024.15	1365.71	1701.41	65.6352	46.5774	43.7142	42.2615	39.2253	36.2105	35.4055	35.1201	34.3778	33.256	32.0039	30.5049	52.4696	41.6775	39.1084	37.4483	34.7967	32.4196	32.0188	31.6486	31.3028	30.5482	29.7481	27.6802	62.3218	51.4472	48.0059	46.3562	43.0274	39.8728	38.5143	37.8819	36.5873	34.9974	33.3678	31.1866	63.1482
0.0605792	26.5128	51.8229	85.608	175.34	255.318	344.836	521.178	697.736	871.14	1041.4	1375.82	1715.26	63.5212	44.9089	42.6095	41.1796	38.4079	35.0999	34.4886	34.2994	33.4139	32.5713	31.0715	29.6895	50.8673	40.4124	37.8929	36.4041	33.9379	31.6624	31.0337	30.878	30.5592	29.8676	28.94	27.0961	60.7448	49.6462	46.4931	44.7351	41.5915	38.8629	37.4414	36.7295	35.5391	34.055	32.2948	30.2855	60.7318
0.0610572	27.0561	53.043	87.84	174.194	260.46	348.494	527.325	705.584	880.47	1039.03	1376.26	1715.23	60.4138	43.0817	40.9955	39.6315	36.959	34.2875	33.4188	33.0871	32.3888	31.434	30.3421	28.89	48.5835	39.0441	36.5478	35.909	32.891	30.6076	30.4632	30.0916	29.7446	29.0542	28.0364	26.5144	58.1273	47.6755	44.6938	43.2796	40.205	37.622	36.2521	35.3836	34.8129	33.1338	31.701	29.7317	58.3843
0.061539	27.6504	54.3309	89.1665	176.988	263.012	356.48	532.689	709.756	881.605	1056.05	1394.12	1725.65	57.7591	41.5714	39.4163	38.271	35.9291	33.1054	32.2951	31.9695	31.5964	30.4148	29.3381	28.1338	46.865	37.2943	35.1791	34.0574	31.9287	29.8806	29.4715	28.8707	29.0765	28.0666	27.4579	25.8842	55.7332	45.6465	43.0972	41.9233	38.8916	36.0038	35.1579	34.3703	33.5288	31.9089	30.5698	28.5183	55.4352
0.0620246	28.0947	55.6029	90.2735	180.528	267.63	358.792	535.911	717.328	888.58	1056.3	1384.09	1724.36	54.5158	39.5969	37.8863	36.5818	34.6258	31.8456	31.139	30.9527	30.4759	29.4322	28.4394	27.3268	44.6213	35.9148	33.9099	32.762	30.5047	28.9579	28.3209	27.9703	27.7415	27.4031	26.324	25.345	52.5343	43.7806	41.1954	39.9591	37.3156	34.6441	33.7051	33.0847	32.2387	30.8782	29.5677	27.6858	52.2691
0.062514	28.8498	56.2746	91.6065	182.128	270.146	363.514	541.851	722.292	891.525	1054.6	1390.26	1732.8	51.0853	37.7503	36.229	35.2221	32.9684	30.6871	30.0526	29.8119	29.3814	28.4711	27.2808	27.2074	41.9468	34.1989	32.6148	31.493	29.2731	27.8364	27.4508	26.9869	26.816	26.2005	25.7189	24.4597	49.6122	41.3729	39.1758	38.1438	35.5885	33.2787	32.2816	31.8666	31.0341	29.7621	28.5334	26.9791	49.6795
0.0630073	28.9842	56.7987	92.4425	182.858	272.759	366.05	545.238	723.692	893.375	1059.3	1381.99	1731.48	48.1005	36.1679	34.4573	33.5645	31.6567	29.2499	28.6346	28.4914	28.2081	27.5366	26.4412	25.6852	39.4719	32.8184	31.1344	30.0934	28.2478	26.4876	26.3483	25.9305	25.9399	25.468	24.7684	23.6752	46.375	39.4062	37.2686	36.284	33.9685	31.7146	30.8319	30.4551	29.6107	28.5207	27.4453	26.1184	46.4011
0.0635045	29.4516	57.4089	93.693	184.956	273.255	369.82	547.806	737.888	895.06	1060.6	1388.11	1729.75	44.9252	34.2981	32.671	31.9969	30.2058	27.8561	27.4854	27.6094	26.9735	26.4255	25.5787	24.7053	37.3054	31.1041	29.7021	28.8096	27.0413	25.5808	25.3485	25.0555	25.1827	24.331	24.184	23.0124	43.3046	37.5257	35.3184	34.4446	32.2484	30.2024	29.7981	29.2175	28.4967	27.4375	26.4887	25.2726	43.448
0.0640056	29.9012	57.8616	94.1995	185.703	274.068	371.184	546.024	725.472	895.75	1060.69	1385.29	1726.37	41.7426	32.5375	31.1139	30.4238	28.8313	26.7741	26.2236	26.3483	25.7912	25.2554	24.5724	24.0434	34.4937	29.6066	28.1953	27.3723	25.6602	24.4216	24.2633	24.015	24.0712	23.6005	23.2171	22.1882	40.3529	35.3709	33.4885	32.7737	30.8472	28.979	28.2715	27.9573	27.2839	26.5055	25.5296	24.2715	40.3435
0.0645106	30.0441	58.2567	94.336	186.794	275.163	370.704	547.635	726.4	897.635	1051.27	1382.89	1718.5	38.9315	30.8924	29.4409	28.7293	27.2264	25.4718	25.1797	24.9321	24.7172	24.3392	23.6582	23.0675	32.2897	28.2557	26.8868	26.003	24.603	23.4361	23.2024	22.9809	22.9416	22.7839	22.5098	21.6768	37.343	33.2829	31.5609	30.8263	29.1141	27.2818	26.9247	26.6509	25.9991	25.1892	24.4945	23.2936	37.5971
0.0650197	30.2276	58.281	94.523	186.823	276.848	370.444	548.271	722.312	890.885	1052.16	1382.57	1717.56	35.8932	29.0602	28.9618	27.3504	25.7598	24.1727	23.9191	23.8925	23.6823	23.3593	22.754	22.1808	30.4065	26.572	25.4238	24.6827	23.4822	22.3527	22.0843	22.0152	22.1701	21.8893	21.6172	20.9634	34.5772	31.5982	29.7594	29.1171	27.4123	25.9262	25.5667	25.4415	24.6381	24.3502	23.2728	22.5303	34.8859
0.0655327	30.4674	58.3842	94.1355	186.451	275.762	369.572	542.886	717.144	889.075	1046.35	1369.56	1706.88	33.1742	27.3699	26.3028	25.4962	24.3527	23.0182	22.7785	22.8474	22.4122	22.4392	21.8678	21.3787	28.4928	25.1805	23.9412	23.3843	22.3433	21.2967	21.184	20.9948	21.1557	21.0001	20.9992	20.4694	32.2195	29.3203	28.0109	27.4092	25.899	24.55	24.2112	23.9853	23.6256	23.1449	22.541	21.6901	32.3108
0.0660498	30.4801	57.9792	93.6975	186.141	274.194	367.708	544.554	714.848	879.65	1037.28	1371.73	1696.95	30.8001	25.7012	24.7349	24.1138	22.9838	21.9542	21.6961	21.7659	21.5645	21.4677	21.0196	20.8939	26.2393	23.7565	22.5865	22.137	21.217	20.5448	20.134	20.1235	20.2188	20.2225	20.238	19.7602	29.6958	27.5032	26.3228	25.6427	24.4094	23.1268	22.8845	22.634	22.5657	22.043	21.7138	20.9183	30.0847
0.066571	30.1857	57.5874	92.8425	183.83	271.646	364.678	540.552	707.224	873.395	1028.57	1356.08	1696.44	28.383	24.1756	23.2684	22.9572	21.8088	20.7586	20.7302	20.6905	20.7115	20.773	20.3355	20.0946	24.8525	22.2542	21.5078	20.9286	20.0997	19.4513	19.2876	19.266	19.6133	19.5443	19.5469	19.276	27.5441	25.8046	24.5086	24.0131	22.955	21.9153	21.7613	21.7339	21.5821	21.097	20.652	20.1816	27.9052
0.0670963	29.974	57.1842	92.119	182.438	269.986	362.734	534.924	707.088	865.97	1018.54	1342.44	1673.62	26.1881	22.6586	21.9933	21.6201	20.63	19.7047	19.5333	19.7207	19.6922	19.8151	19.5864	19.474	22.9082	20.8453	20.3385	19.8441	19.1109	18.3978	18.3648	18.4355	18.541	18.7559	19.0415	18.8391	25.492	23.9293	22.9828	22.5567	21.6182	20.8414	20.5471	20.6936	20.535	20.3015	19.9342	19.4149	25.6662
0.0676258	29.6318	56.4276	91.5325	181.186	265.37	359.386	527.427	694.408	862.22	1012.24	1330.98	1666	24.2802	21.2159	20.6834	20.1771	19.5297	18.7398	18.7138	18.9289	18.8638	18.9868	18.7772	18.8526	21.4285	19.7772	19.1136	18.8416	18.2272	17.7002	17.648	17.6697	17.9437	18.2099	18.4778	18.2392	23.6034	22.3853	21.552	21.1401	20.4119	19.7386	19.4865	19.7757	19.6152	19.3477	19.32	18.8603	23.8689
0.0681594	29.173	55.3575	90.095	178.257	263.664	354.77	521.484	689.524	847.445	1003.21	1320.77	1643.88	22.5393	19.9802	19.3786	19.2492	18.6565	17.9107	17.9228	18.1198	18.0795	18.2947	18.2113	18.1869	19.9673	18.6078	18.1649	17.8746	17.3726	16.9229	16.8941	16.977	17.2571	17.5182	17.8292	17.6362	21.9438	20.8602	20.3122	19.9916	19.217	18.6673	18.6512	18.6532	18.7605	18.7078	18.5524	18.2322	22.0106
0.0686972	28.5927	54.8127	88.715	175.861	258.759	349.954	515.655	678.74	840.925	997.068	1310.94	1631.94	20.7375	18.6451	18.3501	18.191	17.7392	17.1417	17.1839	17.391	17.4319	17.6061	17.7985	17.6649	18.7879	17.6843	17.2335	17.0807	16.6077	16.2756	16.2849	16.4744	16.6716	16.9652	17.4083	17.3932	20.2522	19.4085	19.0252	18.8668	18.2358	17.7395	17.8538	17.8158	17.8123	17.8804	17.8042	17.7139	20.4944
0.0692393	28.0707	53.6172	87.0875	172.546	256.717	343.784	509.931	670.54	833.045	978.888	1297.17	1609.55	19.4792	17.8262	17.4412	17.2744	16.8899	16.4918	16.5865	16.6849	16.9049	17.0126	17.2753	17.2256	17.6082	16.7354	16.4436	16.2714	15.9395	15.6372	15.8728	15.9089	16.0811	16.3963	16.9275	16.9627	19.0475	18.1952	17.8813	17.6631	17.2537	16.9365	16.9728	17.0975	17.1355	17.3323	17.3315	17.2888	19.1393
0.0697856	27.479	52.7802	85.9295	170.148	252.484	339.702	502.428	662.944	825.205	969.414	1284.52	1593.39	18.2373	16.855	16.6909	16.5198	16.1875	15.8489	15.9357	16.1968	16.2709	16.5615	16.7554	16.8373	16.7003	15.9963	15.7445	15.5544	15.3889	15.0491	15.2139	15.3578	15.5796	16.0524	16.486	16.6904	17.7931	17.1928	16.9928	16.8528	16.5156	16.1668	16.2357	16.4884	16.6359	16.7275	16.7661	16.7745	18.0154
0.0703363	26.8376	51.7728	84.366	167.352	248.522	335.456	495.807	657.368	811.525	955.248	1263.09	1578.8	17.2094	16.1283	15.9501	15.8654	15.6227	15.2809	15.4882	15.6709	15.8678	16.1508	16.2838	16.4385	15.7781	15.3068	15.1682	15.0679	14.8559	14.5935	14.739	14.9132	15.2624	15.6011	16.2952	16.39	16.78	16.3927	16.0887	16.1152	15.8651	15.6533	15.7587	15.8887	16.115	16.3142	16.4653	16.3898	16.9103
0.0708913	26.2134	50.9691	83.211	164.403	243.506	328.988	487.452	644.796	797.585	947.904	1256.06	1558.98	16.2246	15.4684	15.3622	15.2677	15.2286	14.9173	15.1369	15.2891	15.6279	15.8949	16.0355	16.1342	15.1479	14.7667	14.6033	14.6507	14.3717	14.3316	14.4019	14.5434	14.9891	15.3827	15.8816	16.1121	15.9167	15.5919	15.461	15.4937	15.1803	15.1678	15.2279	15.4304	15.6279	15.9451	15.9929	16.1385	16.0394
0.0714507	25.6735	50.088	81.645	162.372	241.206	324.198	481.218	636.688	791.725	937.662	1245.32	1550.53	15.5405	15.0026	14.9654	14.958	14.7884	14.6061	14.7807	15.0127	15.2891	15.5595	15.88	15.9705	14.9155	14.4095	14.3197	14.2729	14.1822	14.0476	14.2016	14.3461	14.5547	15.1454	15.7372	15.9596	15.1977	14.9949	14.9714	15.0727	14.8311	14.7739	14.8988	15.1512	15.4096	15.587	15.8126	15.8616	15.3517
0.0720145	25.0127	48.9873	80.051	159.487	236.907	321.41	475.047	629.576	789.965	931.104	1243.49	1539.29	15.0411	14.6967	14.6639	14.622	14.4725	14.4092	14.5789	14.7677	15.0227	15.3079	15.609	15.8179	14.3503	14.1188	14.0246	14.0482	13.952	13.8508	13.9527	14.1326	14.4403	14.9953	15.5189	15.8118	14.8398	14.6165	14.6364	14.6453	14.4735	14.4634	14.6927	14.9417	15.1153	15.262	15.6116	15.6553	14.7904
0.0725827	24.5339	48.5259	78.6905	157.448	235.107	313.628	470.256	620.128	773.405	923.904	1224.51	1527.11	14.8506	14.4747	14.4282	14.5229	14.386	14.2956	14.4387	14.716	14.9466	15.2423	15.4956	15.6197	14.026	13.909	13.7866	13.964	13.7254	13.69	13.8379	14.0107	14.3297	14.7344	15.3603	15.7404	14.5174	14.4208	14.4142	14.4446	14.3383	14.3153	14.5073	14.6005	14.909	15.2279	15.4601	15.4724	14.4893
0.0731554	24.2058	47.3328	77.995	154.756	229.77	310.416	464.031	614.924	765.665	915.846	1219.65	1514.22	14.5605	14.4271	14.3628	14.3619	14.3254	14.1998	14.3458	14.6422	14.8198	15.1905	15.3738	15.5216	13.9107	13.8038	13.8222	13.867	13.7392	13.6337	13.7705	13.8787	14.3339	14.6684	15.3273	15.5368	14.4023	14.2103	14.2425	14.3669	14.213	14.2256	14.5139	14.6184	14.8277	15.0999	15.3059	15.3847	14.3372
0.0737327	23.7753	46.7079	76.727	153.237	227.544	307.08	457.938	610.404	758.95	911.112	1200.98	1503.32	14.5741	14.3938	14.3548	14.4147	14.2908	14.2219	14.4039	14.6387	14.8596	15.1239	15.3898	15.4658	13.854	13.7876	13.7435	13.8355	13.65	13.6266	13.7546	13.8643	14.3014	14.6279	15.2319	15.4691	14.3264	14.2981	14.2945	14.2971	14.1383	14.1606	14.3595	14.6398	14.8395	15.1286	15.2878	15.3232	14.3158
0.0743145	23.5109	46.2777	75.8005	151.632	225.334	303.964	457.338	604.296	755.525	904.944	1197.46	1495.16	14.7074	14.5113	14.7752	14.4926	14.4336	14.2699	14.4204	14.7113	14.8888	15.1648	15.3487	15.5536	13.9652	13.8285	13.9082	13.9335	13.7718	13.6312	13.8493	13.9591	14.359	14.7139	15.1896	15.4059	14.516	14.3707	14.3505	14.443	14.3464	14.1691	14.4448	14.7004	14.8239	15.1444	15.2372	15.3528	14.4954
0.0749009	23.1976	45.4674	75.442	150.17	223.923	301.796	452.85	602.932	751.54	896.706	1188.6	1489.45	15.1868	14.7629	14.7035	14.6044	14.5875	14.3073	14.5894	14.7048	14.9725	15.2133	15.4228	15.5457	14.2612	14.113	14.0201	14.0839	13.9876	13.7687	13.8838	14.1499	14.3793	14.7526	15.2093	15.5114	14.8204	14.6612	14.5366	14.5898	14.4511	14.3924	14.6101	14.7913	15.0309	15.2389	15.3827	15.2952	14.8462
0.0754919	23.0487	46.2195	74.5815	149.609	222.537	300.062	451.218	599.436	748.215	893.124	1186.94	1482.21	15.5458	14.997	14.9252	14.9304	14.8379	14.5538	14.7842	14.9633	15.1135	15.3809	15.5093	15.6987	14.4654	14.3369	14.2313	14.1975	14.0996	13.9593	14.054	14.2615	14.4183	14.8921	15.2577	15.4399	15.2509	15.0466	14.8654	15.0284	14.752	14.6255	14.7613	14.8829	15.165	15.3126	15.5731	15.4409	15.2088
0.0760876	22.8392	45.1422	74.477	148.856	221.468	299.126	445.992	596.424	744.085	889.23	1179.38	1484.15	16.0827	15.3606	15.2643	15.1755	15.0921	14.7128	14.9157	15.1334	15.2843	15.4915	15.5972	15.7714	14.9464	14.6084	14.4798	14.4964	14.277	14.1811	14.2552	14.381	14.6047	14.9784	15.3348	15.5044	15.6398	15.3861	15.2187	15.193	15.0391	14.9325	15.0076	15.0705	15.3316	15.4598	15.6043	15.5595	15.6348
0.076688	22.8285	45.0186	73.9895	148.315	221.151	298.448	444.324	595.064	742.23	890.688	1175.64	1473.69	16.5247	15.7274	15.5844	15.5805	15.2732	15.0474	15.3085	15.3136	15.5405	15.6333	15.7097	15.7832	15.4258	14.8949	14.7875	14.6974	14.5125	14.3787	14.3781	14.5984	14.7625	15.1286	15.5803	15.6504	16.2561	15.7539	15.6138	15.5769	15.4006	15.0289	15.1979	15.4207	15.49	15.5847	15.7095	15.6386	16.2407
0.0772931	22.7397	44.8374	74.1345	148.789	220.236	297.618	447.261	595.552	743.33	886.422	1178.27	1469.65	17.1853	16.1485	15.9796	15.8353	15.5573	15.3113	15.453	15.5385	15.7352	15.7651	15.9018	15.8739	15.8728	15.3127	15.2372	15.0529	14.8187	14.5203	14.6749	14.854	14.9415	15.334	15.6445	15.7102	16.8326	16.2687	16.0704	16.035	15.79	15.4051	15.5483	15.7029	15.8617	15.8394	15.8166	15.8535	16.7993
0.077903	22.886	45.024	74.2335	148.278	222.482	297.378	446.679	598.692	753.57	890.67	1179.21	1471.08	17.8547	16.5844	16.4863	16.3073	15.9936	15.6673	15.6919	15.8716	15.8605	16.0388	16.086	16.1354	16.4163	15.7443	15.5246	15.408	15.0955	14.8018	14.8687	15.0862	15.232	15.4716	15.7723	15.7341	17.4023	16.8201	16.5222	16.3954	16.1277	15.8146	15.8363	16.0212	16.0073	16.0718	16.0609	15.9878	17.4475
0.0785177	22.9773	45.1815	74.656	148.213	220.866	298.302	446.37	597.084	742.75	888.798	1175.7	1474.06	18.5195	17.1579	16.8604	16.71	16.4296	15.9287	16.0046	16.2153	16.1995	16.2207	16.1891	16.1685	16.9896	16.1607	15.8593	15.7232	15.4073	15.0431	15.1007	15.2622	15.4836	15.6029	15.8232	15.8765	17.9596	17.307	17.0576	16.946	16.5748	16.1753	16.1319	16.3299	16.3709	16.3115	16.2662	16.1408	18.1292
0.0791373	23.0444	45.5793	74.84	148.972	222.897	299.432	447.624	597.62	744.32	890.838	1179.77	1473.37	19.2803	17.5414	17.202	17.1218	16.7472	16.2575	16.2355	16.4075	16.4078	16.498	16.5088	16.3828	17.5373	16.5176	16.1777	16.0734	15.6903	15.2859	15.3862	15.4973	15.6535	15.7723	16.0029	15.9792	18.7513	18.0375	17.4161	17.3464	16.9244	16.591	16.3752	16.5342	16.5663	16.5289	16.4635	16.3459	18.8303
0.0797618	23.26	45.8148	75.3165	149.731	222.882	301.232	448.437	598.552	746.47	894.168	1178.73	1474.94	19.8872	18.0889	17.6387	17.5319	17.0615	16.5324	16.5437	16.6308	16.707	16.5701	16.7819	16.5046	17.989	16.8806	16.489	16.5871	16.0086	15.6555	15.5793	15.5941	15.846	15.9455	16.1098	16.035	19.2938	18.4351	17.9739	17.9398	17.2666	16.8974	16.8469	16.8693	16.8286	16.7755	16.7138	16.4889	19.5089
0.0803911	23.4915	46.2432	75.792	150.624	223.471	302.612	451.725	601.124	751.375	893.868	1181.25	1479.51	20.5295	18.5018	17.9572	17.7912	17.2158	16.7408	16.6472	16.7879	16.8231	16.768	16.7173	16.76	18.4365	17.4405	16.8971	16.8971	16.2163	15.7679	15.8825	15.883	15.9257	16.0781	16.1764	16.1281	19.8054	18.8633	18.403	18.1985	17.5617	17.1246	17.0445	17.0111	16.9978	16.9356	16.7598	16.6045	19.9756
0.0810255	23.7156	46.4589	76.6405	151.884	226.176	303.19	452.772	604.804	751.215	894.246	1182.94	1480.92	21.1274	18.6328	18.3069	18.0494	17.67	16.869	16.8832	16.9876	16.9407	16.9095	16.7783	17.2337	18.8386	17.5516	17.109	16.9335	16.3672	15.9931	15.9856	16.0126	16.1084	16.1805	16.3281	16.2127	20.3935	19.217	18.8625	18.4886	17.9195	17.2908	17.3127	17.2795	17.2582	17.1073	16.9202	16.7094	20.5201
0.0816648	23.9311	46.9344	77.2655	153.659	227.376	305.14	456.432	605.076	753.17	895.416	1189.9	1479.81	21.6853	18.8755	18.396	18.2353	17.7328	17.0243	17.0141	17.0522	16.9937	17.0267	16.8722	16.6903	19.177	17.799	17.1987	17.0653	16.547	16.2021	16.1142	16.0753	16.1835	16.2659	16.4655	16.2204	20.8587	19.6275	19.0831	18.818	18.1242	17.5913	17.5027	17.4471	17.4469	17.2622	17.1215	16.7912	21.0122
0.0823092	24.2531	47.4366	77.596	154.193	228.526	308.418	458.625	607.352	755.51	899.814	1190.24	1485.29	22.0879	19.1566	18.6242	18.4461	17.8893	17.1682	17.117	17.1923	17.1767	17.0578	16.9864	16.8186	19.5821	18.0097	17.4284	17.2971	16.6674	16.2347	16.1713	16.2434	16.3133	16.3272	16.3441	16.3318	21.2068	19.9621	19.2995	19.1078	18.2824	17.7693	17.6871	17.6269	17.5084	17.4134	17.2076	16.9122	21.4057
0.0829587	24.5026	47.778	78.3375	155.293	230.706	310.252	460.248	611.544	757.235	902.316	1190.93	1487.44	22.301	19.3196	18.9045	18.6172	18.0269	17.3079	17.2577	17.3374	17.3612	17.1429	16.9404	16.8897	19.8099	18.1338	17.6454	17.3886	16.9212	16.3809	16.3644	16.3358	16.398	16.4976	16.4125	16.2195	21.6094	20.1336	19.5602	19.2233	18.4108	17.8132	17.6719	17.781	17.5369	17.5329	17.2575	16.7634	21.8133
0.0836133	24.7245	48.2028	78.976	156.516	231.755	311.948	461.586	615.116	760.755	907.104	1194.58	1489.14	22.5743	19.552	18.9383	18.7728	18.0561	17.3973	17.3482	17.3417	17.3109	17.1447	17.1424	16.7984	20.1044	18.2703	17.7877	17.4666	17.0104	16.4439	16.4254	16.3671	16.3895	16.3889	16.5001	16.1967	21.963	20.3109	19.5828	19.2956	18.565	17.9993	17.8497	17.8164	17.6954	17.5315	17.1423	16.8229	22.1207
0.0842731	24.9041	48.5619	79.4895	157.248	232.212	312.196	464.637	615.172	764.18	908.046	1196.8	1492.39	22.6342	19.5259	18.9897	18.7452	18.1705	17.3616	17.3067	17.3411	17.2694	17.2047	16.9865	16.7518	20.0329	18.2441	17.6867	17.5257	16.9641	16.4767	16.4787	16.311	16.4695	16.4028	16.5379	16.2841	21.9267	20.2784	19.6982	19.3164	18.6155	18.1178	17.9186	17.8282	17.7207	17.4729	17.2165	16.9098	22.0471
0.0849381	25.0635	48.7977	79.949	157.843	233.235	312.644	465.504	618.88	763.09	909.246	1198.78	1486.15	22.719	19.4857	18.9764	18.5685	18.059	17.4284	17.2744	17.2919	17.2418	17.1943	17.0159	16.7611	20.1028	18.2914	17.8159	17.5563	16.9438	16.4936	16.3742	16.3758	16.462	16.4292	16.3606	16.1857	22.0411	20.1731	19.5712	19.3788	18.7054	18.0587	17.8831	17.8173	17.6723	17.4933	17.2556	16.8326	22.1588
0.0856083	25.2257	49.0383	79.625	158.535	234.186	313.372	463.752	616.684	763.785	906.378	1198.84	1487.54	22.4919	19.3661	18.9751	18.602	18.0337	17.3394	17.2883	17.2456	17.1145	17.0209	16.864	16.7186	19.9363	18.2292	17.671	17.4208	16.9848	16.4895	16.326	16.3743	16.3631	16.3888	16.3933	16.1042	21.8269	20.3334	19.6973	19.3176	18.6405	17.9914	17.7157	17.6986	17.4912	17.388	17.1479	16.7555	22.1551
0.0862838	25.1556	48.9618	80.066	158.174	234.786	314.272	466.059	616.576	761.38	904.14	1194.03	1483.07	22.3492	19.316	18.7856	18.4826	18.0067	17.2486	17.1281	17.1023	17.0665	16.9218	16.7628	16.5374	19.8317	18.0568	17.6026	17.3492	16.829	16.2898	16.2761	16.2313	16.2818	16.3095	16.2313	16.057	21.7538	19.9389	19.5299	19.2847	18.4936	17.8879	17.6685	17.607	17.4893	17.241	17.1018	16.6364	21.9166
0.0869646	25.3004	49.2204	80.904	158.772	234.624	313.184	463.557	617.068	764.635	905.886	1195.77	1489.44	22.0055	19.1066	18.6023	18.2375	17.8467	17.1218	16.9583	17.0268	17.0425	16.8279	16.7215	16.4618	19.606	17.9622	17.396	17.2329	16.72	16.229	16.2378	16.1034	16.1412	16.1882	16.1236	15.878	21.4841	19.8883	19.2875	19.0505	18.3185	17.8054	17.5227	17.5152	17.2976	17.1729	16.8777	16.5432	21.6629
0.0876509	25.1943	49.1223	79.9815	157.942	233.427	313.84	463.368	616.304	760.65	902.598	1193.43	1483.23	21.771	18.8101	18.4047	18.2001	17.5987	16.9081	16.8095	16.8832	16.8122	16.7259	16.5558	16.2902	19.3346	17.734	17.2678	17.1149	16.5656	16.0888	16.01	16.0494	16.0611	16.0331	16.112	15.7673	21.0747	19.6538	18.9987	18.86	18.1528	17.5681	17.2819	17.3141	17.1131	16.9782	16.7342	16.4505	21.2399
0.0883425	25.167	48.8895	79.9265	158.235	233.502	313.116	462.861	614.712	760.455	902.94	1187.22	1481.83	21.2948	18.691	18.1188	17.9837	17.4418	16.7673	16.6441	16.5901	16.6627	16.5295	16.3368	16.1822	19.0614	17.4908	17.0405	16.911	16.3939	15.9534	15.8698	15.8815	15.8846	15.8946	15.8787	15.6962	20.6905	19.3789	18.9418	18.6112	17.9488	17.4044	17.1768	17.1249	17.0779	16.7993	16.7222	16.2497	20.9551
0.0890396	25.1784	48.717	79.6445	157.225	232.611	312.68	461.796	611.652	755.75	899.154	1189.78	1482.12	20.7069	18.3744	17.8641	17.6736	17.1995	16.5399	16.3838	16.4678	16.4069	16.4056	16.1554	16.1085	18.6245	17.2662	16.8386	16.6667	16.114	15.7329	15.7429	15.6777	15.7523	15.7282	15.7907	15.5575	20.2259	18.9683	18.463	18.3403	17.689	17.138	17.0633	16.852	16.8143	16.5444	16.4976	16.0646	20.4264
0.0897422	25.0332	48.411	78.9495	157.336	232.914	310.824	460.305	609.172	753.81	896.646	1184.84	1467.1	20.3718	18.0074	17.5465	17.3709	16.9958	16.2417	16.2517	16.2735	16.1259	16.2123	16.037	15.9831	18.3671	16.9816	16.6189	16.532	16.0013	15.6137	15.4957	15.4374	15.575	15.5502	15.5402	15.4249	19.8183	18.5926	18.202	17.949	17.3195	16.855	16.7354	16.6516	16.5195	16.4657	16.2286	15.956	19.9944
0.0904503	24.9192	48.1473	79.065	156.238	230.085	310.89	458.013	608.704	751.195	893.808	1173.55	1465.5	19.7837	17.7146	17.2535	17.0757	16.6969	16.041	15.9992	16.0299	15.9664	15.9531	15.8305	15.6633	17.8803	16.6847	16.4002	16.1384	15.7318	15.3607	15.2491	15.3403	15.4165	15.3995	15.4833	15.334	19.3963	18.2722	17.9105	17.6381	17.1941	16.6106	16.4722	16.3912	16.3524	16.1439	16.0903	15.8025	19.4308
0.091164	24.6369	47.9925	78.4955	154.993	229.411	310.042	457.83	602.968	747.475	890.202	1174.42	1460.64	19.3958	17.2831	16.9464	16.7681	16.3943	15.7887	15.8353	15.7821	15.7762	15.6733	15.5969	15.4833	17.5611	16.3537	16.1568	15.8802	15.5979	15.1923	15.1068	15.0659	15.1754	15.175	15.2649	15.1562	18.756	17.9228	17.3373	17.2556	16.6506	16.3012	16.1767	16.1262	16.0659	16.0125	15.8105	15.5688	18.9954
0.0918834	24.4783	47.4828	78.119	154.216	228.464	306.38	452.154	598.896	745.36	887.274	1167.07	1451.43	18.8249	16.9843	16.602	16.4573	16.0315	15.5874	15.5199	15.5542	15.5412	15.485	15.3646	15.3634	17.1077	16.0789	15.7966	15.6011	15.2852	14.9106	14.9384	14.9769	15.0131	14.9783	15.112	15.0043	18.2071	17.4598	17.0078	16.812	16.3275	15.9775	15.873	15.9617	15.8592	15.7703	15.6053	15.3986	18.5307
0.0926084	24.3909	47.2524	77.1835	153.473	226.216	303.304	450.582	594.644	739.74	882.846	1160.64	1442.5	18.3137	16.5392	16.3015	16.1345	15.822	15.3592	15.3333	15.4095	15.3376	15.2871	15.3167	15.2065	16.7425	15.8486	15.4777	15.4199	15.0071	14.7385	14.67	14.7347	14.7838	14.8329	15.0543	14.8524	17.9263	17.0666	16.7438	16.596	16.0854	15.7122	15.5364	15.7315	15.4944	15.5124	15.4237	15.2415	18.0316
0.0933392	24.0085	46.7742	76.729	152.413	225.408	302.07	447.903	593.036	735.735	872.712	1156.62	1438.04	17.7782	16.2672	16.0501	15.8437	15.5399	15.0949	15.0678	15.1671	15.0916	15.0608	15.1076	15.0071	16.3755	15.4526	15.2311	15.1463	14.8073	14.5228	14.505	14.4548	14.6296	14.6417	14.8693	14.7955	17.4146	16.5782	16.3359	16.1916	15.8112	15.4017	15.3823	15.3692	15.3502	15.2061	15.224	15.017	17.5971
0.0940757	23.7463	46.2324	76.0095	150.663	223.959	299.53	444.045	587.476	728.2	870.54	1146.59	1425.87	17.2888	15.914	15.6842	15.5437	15.2663	14.8809	14.9012	14.8716	14.9135	14.9367	14.8481	14.8376	15.9817	15.2264	14.956	14.8756	14.5551	14.3694	14.4509	14.3193	14.456	14.5466	14.6596	14.6745	16.8838	16.2477	16.0311	15.8403	15.5895	15.1577	15.095	15.1245	15.0925	14.9618	15.0164	14.816	17.075
0.094818	23.5307	45.8589	75.383	149.876	221.215	297.414	442.563	584.176	722.775	862.452	1139.13	1425.24	16.8854	15.6213	15.4198	15.2892	15.0427	14.647	14.6895	14.715	14.7472	14.762	14.7041	14.7259	15.6679	14.9321	14.6998	14.6221	14.4101	14.158	14.1496	14.2263	14.2212	14.3774	14.4765	14.4667	16.5496	15.9122	15.6342	15.5018	15.234	14.9947	14.8439	14.9012	14.8814	14.8883	14.8428	14.7479	16.6863
0.0955662	23.1044	45.4191	74.6755	148.622	219.45	295.426	438.585	580.024	721.365	854.328	1130.59	1417.92	16.4684	15.3542	15.1924	15.1029	14.8381	14.5076	14.496	14.5629	14.5695	14.5877	14.5112	14.5594	15.3263	14.7509	14.5146	14.5066	14.2058	13.9966	14.0059	14.0473	14.1061	14.195	14.3542	14.3542	16.1693	15.633	15.4237	15.282	15.0379	14.6903	14.7029	14.7984	14.716	14.6936	14.7597	14.6067	16.3586
0.0963203	23.01	44.9547	73.987	146.689	217.917	292.616	433.584	575.844	714.365	849.972	1129.39	1408.44	16.0709	15.0697	14.8844	14.8114	14.6809	14.2726	14.2318	14.3445	14.3458	14.4075	14.3977	14.3958	15.0007	14.491	14.3236	14.2299	14.0377	13.8106	13.8263	13.8563	13.9684	13.9803	14.2208	14.2134	15.8429	15.3023	15.1371	15.0097	14.746	14.5276	14.5044	14.4647	14.5609	14.5054	14.4664	14.3908	15.9116
0.0970803	22.6824	44.3568	73.3165	145.42	216.38	290.708	431.259	573.208	712.13	847.866	1125.22	1401.59	15.9051	14.9681	14.7972	14.7915	14.5114	14.2086	14.1939	14.2581	14.332	14.4274	14.3558	14.3464	14.8336	14.3646	14.1629	14.1498	13.8867	13.7549	13.6969	13.8079	13.8319	13.9591	14.1718	14.1829	15.5704	15.1311	14.9602	14.89	14.6358	14.3732	14.3623	14.3605	14.4499	14.4373	14.4573	14.3202	15.6931
0.0978464	22.3896	43.9818	72.47	144.644	214.686	287.672	428.049	571.184	706.17	839.562	1117.09	1394.73	15.654	14.7771	14.7373	14.5699	14.3021	14.1158	14.1084	14.1885	14.1878	14.2675	14.2898	14.2902	14.6696	14.1984	14.0554	14.0398	13.8438	13.6736	13.6489	13.6789	13.7723	13.8359	14.1017	14.147	15.347	15.0136	14.8347	14.77	14.4522	14.2629	14.2663	14.2752	14.3038	14.3156	14.3083	14.2565	15.4252
0.0986184	22.1139	43.4031	71.811	142.934	211.785	284.444	424.857	562.544	698.675	837.072	1107.93	1386.17	15.5002	14.6869	14.6033	14.5431	14.3858	14.0889	14.0507	14.0875	14.119	14.2043	14.2373	14.2194	14.5824	14.1259	13.9528	13.9593	13.759	13.6114	13.6243	13.6551	13.7019	13.7783	13.9958	14.0314	15.17	14.8275	14.671	14.6132	14.353	14.1913	14.1342	14.1983	14.2463	14.2021	14.2135	14.1845	15.2832
0.0993966	21.8405	42.9864	70.9315	141.619	210.591	282.116	422.07	557.584	697.025	829.494	1104.06	1373.26	15.3773	14.6858	14.4369	14.4923	14.2564	14.0031	14.0451	14.5268	14.0521	14.1298	14.2187	14.2006	14.4654	14.0724	13.9661	13.8292	13.7141	13.5935	13.5418	13.564	13.6451	13.7825	14.0029	13.9884	15.1129	14.8248	14.6248	14.5498	14.321	14.1862	14.1106	14.1006	14.1497	14.2078	14.2477	14.1307	15.1576
0.100181	21.557	42.7011	70.22	140.339	209.147	280.568	417.282	554.444	690.99	825.498	1097.87	1370.02	15.3492	14.6865	14.5491	14.4895	14.2712	13.9876	13.9923	14.1872	14.0826	14.1595	14.1196	14.2062	14.4573	14.0993	13.9091	13.8974	13.7167	13.5292	13.5335	13.5866	13.6244	13.8398	13.9595	14.0311	15.1036	14.7912	14.6182	14.5047	14.3252	14.0697	14.031	14.1208	14.1072	14.186	14.207	14.0774	15.227
0.100971	21.3419	42.2385	69.8425	139.567	206.97	277.596	414.84	551.092	685.265	823.98	1094.54	1365.24	15.3383	14.644	14.5221	14.428	14.2494	13.9758	13.9947	14.0162	14.1017	14.0937	14.145	14.1668	14.4789	14.0962	13.9372	13.9043	13.6561	13.5033	13.5429	13.5838	13.6007	13.7102	13.8695	13.9554	15.0897	14.7377	14.6064	14.5397	14.33	14.0828	14.0676	14.0723	14.1319	14.1816	14.1837	14.1227	15.1073
0.101768	21.2508	41.7099	69.1805	138.323	205.294	275.61	411.924	549.144	684.21	818.292	1088.12	1359.68	15.5555	14.71	14.5434	14.51	14.2472	13.9764	14.004	14.0573	14.048	14.1254	14.1283	14.1889	14.4992	14.114	13.9914	13.9065	13.7613	13.5158	13.5261	13.5653	13.6322	13.6988	13.8882	13.9138	15.1582	14.7703	14.6526	14.5749	14.3541	14.1036	14.12	14.1325	14.104	14.1419	14.1775	14.1157	15.2492
0.102571	20.9619	41.4426	68.812	137.457	204.895	274.064	409.404	544.808	681.31	813.216	1083.07	1356.27	15.5725	14.8361	14.6263	14.7909	14.3227	14.0701	14.0095	14.0694	14.0789	14.146	14.2209	14.1472	14.626	14.1876	14.033	13.9682	13.7853	13.694	13.6168	13.618	13.6891	13.7362	13.9621	13.915	15.2795	14.9236	14.8026	14.6686	14.4231	14.1342	14.1122	14.1999	14.1276	14.1666	14.1852	14.111	15.2814
0.103381	20.8365	41.1192	68.492	136.394	205.268	273.184	406.491	542.772	677.965	811.212	1082.37	1350.81	15.7281	14.9453	14.7281	14.7153	14.5068	14.0615	14.062	14.1165	14.1974	14.1259	14.2084	14.1795	14.7557	14.2962	14.0954	14.0368	13.8083	13.6224	13.6342	13.6518	13.7102	13.8073	13.9162	13.916	15.3916	15.0509	14.8997	14.7777	14.4588	14.2468	14.232	14.2515	14.1958	14.211	14.2313	14.1055	15.4744
0.104196	20.5867	41.0346	68.0785	135.98	202.287	271.626	405.03	540.164	676.725	806.682	1076.04	1346.01	15.9419	15.0134	14.9131	14.8311	14.4686	14.219	14.2448	14.2226	14.2938	14.2955	14.2217	14.2244	14.8762	14.3639	14.1688	14.1357	13.8669	13.7189	13.7008	13.7166	13.7445	13.809	13.9284	13.9399	15.5594	15.1933	14.9945	14.8975	14.573	14.3633	14.3255	14.3028	14.2755	14.297	14.2252	14.1311	15.6015
0.105018	20.5789	41.0592	67.931	135.343	202.002	271.048	404.427	539.428	672.625	807.978	1072.44	1341.45	16.1721	15.1953	14.9865	14.9245	15.0963	14.377	14.3233	14.3303	14.3091	14.3479	14.3533	14.283	15.0317	14.5066	14.3538	14.2075	14.027	13.7537	13.7544	13.8	13.7836	13.8767	13.9597	13.9254	15.7819	15.37	15.1465	15.0773	14.7448	14.4433	14.3651	14.3866	14.3986	14.3747	14.302	14.1576	15.8495
0.105847	20.4609	40.7139	67.7215	134.981	201.105	269.936	403.986	537.468	670.39	803.946	1075.61	1337.25	16.3875	15.404	15.1243	15.0807	14.7724	14.4062	14.3086	14.4254	14.4272	14.3553	14.3271	14.2713	15.2109	14.8602	14.4262	14.3262	14.0771	13.9006	13.8632	13.8944	13.8438	13.9111	14.0009	13.9291	16.0527	15.5981	15.3675	15.2061	14.8666	14.543	14.4559	14.5113	14.4558	14.4545	14.3178	14.2714	16.1107
0.106682	20.4145	40.5951	67.431	134.835	201.423	269.196	403.104	536.624	668.965	803.25	1068.61	1338.5	16.6441	15.5402	15.3297	15.1404	14.9076	14.5018	14.4994	14.5243	14.4015	14.4524	14.3544	14.3247	15.3748	14.7791	14.4952	14.4469	14.1985	13.9544	13.9277	13.9806	13.9331	13.9551	14.0695	14.0255	16.2171	15.7552	15.4913	15.387	14.9806	14.7044	14.6471	14.6255	14.5401	14.4466	14.4755	14.313	16.2642
0.107524	20.3511	40.3473	67.3235	134.5	200.859	269.112	401.778	536.616	668.395	804.582	1070.82	1336.34	16.877	15.7593	15.4516	15.3559	15.0275	14.7709	14.641	14.6506	14.5578	14.5301	14.4493	14.3681	15.595	14.9405	14.7267	14.5745	14.2942	14.0482	13.9443	14.0108	14.0152	14.0447	14.0717	14.0303	16.4117	15.9361	15.7343	15.5269	15.1722	14.7922	14.7086	14.7307	14.7141	14.5295	14.5304	14.3405	16.4825
0.108373	20.3613	40.4103	67.1745	134.629	199.922	268.526	402.648	535.576	670.39	804.246	1071.55	1335.78	17.1194	15.9655	15.5861	15.5099	15.1617	14.7507	14.6702	14.6593	14.6597	14.5835	14.5277	14.387	15.7281	15.038	14.7861	14.6165	14.401	14.1419	14.1121	14.0947	14.1128	14.0322	14.0928	14.033	16.7592	16.1582	15.8427	15.6994	15.2609	14.9219	14.8007	14.7796	14.7114	14.6575	14.6087	14.3414	16.6572
0.109228	20.2161	40.2315	67.1125	133.376	199.421	267.01	400.668	532.092	664.98	799.002	1061.93	1330.61	17.3407	16.1372	15.8391	15.5954	15.3097	14.7834	14.802	14.7804	14.7293	14.688	14.5429	14.5234	15.9147	15.1781	14.942	14.8335	14.4779	14.1836	14.135	14.1363	14.1471	14.1465	14.1295	14.02	16.8995	16.262	15.9393	15.8881	15.4503	15.0373	14.8546	14.8755	14.8045	14.7396	14.6059	14.4271	16.8414
0.11009	20.2771	40.1859	66.8705	133.651	199.946	267.058	399.894	533.208	665.16	800.13	1061.99	1328.67	17.5149	16.2394	15.9462	15.7161	15.3772	14.9761	14.8288	14.8665	14.7728	14.8216	14.6111	14.5542	16.0198	15.2941	15.0607	14.8749	14.5707	14.2725	14.2031	14.2086	14.1883	14.1617	14.177	14.0429	17.1239	16.5135	16.0562	16.2058	15.5348	15.1263	14.9899	15.0236	14.8729	14.7755	14.6103	14.4484	17.0548
0.110958	20.2599	40.2201	66.749	133.231	199.675	266.492	400.248	532.408	666.825	799.008	1061.93	1326.06	17.6853	16.3823	16.0794	15.8807	15.5308	15.037	14.9895	14.914	14.8616	14.7805	14.7009	14.6114	16.2244	15.3412	15.1465	14.9563	14.6497	14.3152	14.2756	14.266	14.3183	14.2113	14.2001	14.0516	17.3123	16.5509	16.3037	16.0571	15.6396	15.2672	15.1506	15.0823	14.9386	14.9171	14.7642	14.5346	17.1785
0.111834	20.3485	40.4283	67.273	133.947	201.021	267.67	400.305	533.108	666.95	798.204	1063.08	1330.92	17.8297	16.5541	16.2061	16.0167	15.6478	15.1769	15.0459	15.0413	14.9579	14.9324	14.7855	14.6123	16.2587	15.4732	15.2403	14.9789	14.6685	14.4119	14.3963	14.3546	14.3025	14.2084	14.2598	14.0734	17.3273	16.7568	16.3356	16.2177	15.7332	15.3189	15.2071	15.1306	15.079	14.9575	14.7143	14.5507	17.2134
0.112716	20.3163	40.7097	67.0145	133.812	199.359	268.158	400.362	534.392	668.31	800.106	1061.34	1333.04	17.9643	16.5414	16.2632	16.0245	15.6733	15.1814	15.0236	15.051	14.8978	14.9098	14.6953	14.584	16.2771	15.5267	15.2498	15.1293	14.7455	14.4368	14.3736	14.3532	14.2764	14.2572	14.2192	14.121	17.3688	16.9145	16.4448	16.2823	15.8012	15.4107	15.268	15.218	15.0933	14.9252	14.7824	14.5608	17.2899
0.113606	20.3505	40.5021	67.1265	134.155	199.794	268.042	400.959	532.12	667.53	800.658	1066.59	1333.93	18.1203	16.3958	16.1903	15.9248	15.512	15.0822	14.9434	14.9948	14.8997	14.7957	14.6361	14.5352	16.4057	15.5792	15.2411	15.1221	14.7627	14.3974	14.3611	14.3256	14.366	14.2743	14.1868	14.0721	17.3941	16.9234	16.5417	16.3476	15.9052	15.4586	15.343	15.2364	15.0998	14.9724	14.7515	14.5849	17.4665
0.114502	20.2823	40.5345	67.475	133.908	200.257	268.526	401.724	534.568	667.4	801.15	1067.27	1326.66	18.0928	16.3089	15.8877	15.7998	15.4668	14.9373	14.9414	14.8166	14.7564	14.6696	14.4864	14.4121	16.3903	15.5968	15.2688	15.1018	14.7064	14.4471	14.3778	14.3396	14.3094	14.266	14.2325	14.0638	17.5651	16.948	16.4833	16.428	15.8448	15.5037	15.2682	15.2851	15.1249	14.9505	14.8161	14.5725	17.3836
0.115406	20.3223	40.4142	66.9965	133.575	199.212	267.51	401.367	530.896	666.01	797.97	1064.3	1325.6	18.0617	16.1336	15.8342	15.707	15.3605	14.8469	14.7818	14.7875	14.6951	14.6498	14.4779	14.3791	16.3721	15.6374	15.2841	15.1654	14.7193	14.4603	14.3833	14.322	14.3544	14.2191	14.1787	14.0695	17.5826	17.0175	16.6098	16.2984	15.8745	15.4404	15.3351	15.2808	15.1614	14.9367	14.822	14.5145	17.4891
0.116316	20.3067	40.4859	67.1615	134.649	201.137	268.424	401.577	533.832	669.03	798.96	1060.41	1330.17	17.9948	16.0607	15.6904	15.5421	15.2497	14.7677	14.7997	14.701	14.6383	14.6427	14.363	14.7862	16.4038	15.5273	15.3881	15.1852	14.7504	14.4623	14.3508	14.2962	14.285	14.2476	14.1192	14.0391	17.4643	16.8989	16.5756	16.418	15.9925	15.5191	15.3009	15.2491	15.1117	15.0689	14.7756	14.516	17.5155
0.117234	20.2842	40.7556	67.295	134.651	200.619	268.556	402.033	532.472	666.12	803.28	1060.52	1327.3	17.9625	15.9087	15.565	15.3905	15.1968	14.7564	14.7111	14.6491	14.5733	14.5023	14.2957	14.5932	16.4081	15.4983	15.2389	15.1015	14.7673	14.387	14.3411	14.2729	14.245	14.2364	14.1035	13.9892	17.4666	16.958	16.5019	16.3273	15.9149	15.3851	15.2416	15.1627	15.1534	15.119	14.7102	14.5118	17.4047
0.118159	20.4453	40.7802	67.4225	134.616	201.639	269.35	402.966	533.8	667.945	803.718	1063.1	1325.27	17.9062	15.7836	15.4761	15.3361	15.067	14.634	14.5786	14.562	14.5834	14.4582	14.2888	14.2422	16.2939	15.4273	15.175	15.1124	14.684	14.3858	14.3765	14.2742	14.3265	14.1326	14.0437	13.9236	17.4755	16.9317	16.4508	16.2748	15.8518	15.3631	15.2569	15.128	14.9309	14.8578	14.6695	14.407	17.3911
0.119092	20.6085	40.9695	68.2375	135.343	202.082	270.876	404.817	536.408	666.79	804.768	1064.83	1332.86	17.693	15.7145	15.4058	15.2691	14.9995	14.6321	14.5473	14.519	14.4815	14.3691	14.1849	14.5999	16.232	15.3352	15.2035	14.9392	14.6736	14.366	14.3568	14.1763	14.1701	14.1157	14.0663	13.9019	17.264	16.8002	16.4097	16.1993	15.7025	15.379	15.1556	15.1084	14.9272	14.8269	14.6521	14.3669	17.2831
0.120031	20.61	41.0832	67.8145	136.097	202.856	270.364	405.195	539.14	671.13	803.28	1069.08	1335.12	17.5567	15.5712	15.288	15.1936	14.926	14.5034	14.5176	14.3598	14.3501	14.3124	14.1242	14.0218	16.0574	15.2598	15.0023	14.8689	14.5091	14.208	14.179	14.1416	14.0872	14.0411	13.9428	13.8321	17.0933	16.6052	16.2841	16.0393	15.6737	15.1478	15.0756	15.0326	14.9699	14.7244	14.5962	14.2756	17.1766
0.120978	20.4348	41.0478	67.8015	135.724	202.674	272.73	404.718	535.284	670.32	803.688	1069.06	1333.06	17.4506	15.4463	15.1658	15.0579	14.7834	14.4001	14.3678	14.2757	14.3065	14.3543	14.0645	14.0219	15.9759	15.225	14.9467	14.8281	14.4858	14.2049	14.1217	14.0876	14.0652	14.0298	13.9857	13.7994	16.9485	16.4725	16.0552	16.0234	15.5707	15.1403	14.9338	14.8692	14.8451	14.6139	14.4752	14.3281	16.9827
0.121933	20.3069	40.7211	67.3595	135.112	201.181	268.832	402.285	534.02	666.855	802.152	1067.27	1324.79	17.2255	15.2916	15.0034	14.9364	14.6364	14.3392	14.305	14.265	14.2846	14.1027	14.0377	13.8985	15.7739	15.0369	14.7739	14.5954	14.3337	14.1588	14.0546	13.9745	14.0069	13.9991	13.8666	13.6994	16.8645	16.2314	15.9596	15.8227	15.4837	14.9468	14.8908	14.8205	14.7697	14.5313	14.3891	14.134	16.785
0.122895	20.1747	40.2126	66.875	133.657	200.167	269.032	398.355	531.072	665.435	791.88	1063.98	1324.45	16.9537	15.1212	14.9878	14.8692	14.5502	14.2367	14.1727	14.1674	14.1577	14.0946	13.8626	13.7911	15.6058	14.9525	14.7274	14.5861	14.2578	14.0711	13.951	13.8881	13.97	13.8967	13.7934	13.7382	16.7333	16.0824	15.9989	15.6754	15.3341	14.858	14.7168	14.6805	14.6564	14.4569	14.3544	14.1526	16.6294
0.123865	19.9959	40.0131	66.2005	132.688	198.621	266.62	398.076	528.256	660.635	791.904	1054.66	1320.52	16.7425	15.0331	14.8208	14.7226	14.4868	14.1121	14.1043	14.0747	14.0569	13.9702	13.9196	13.8093	15.5003	14.8386	14.5682	14.4868	14.1625	13.9437	13.8433	13.8946	13.7836	13.8573	13.7131	13.5805	16.4925	15.9038	15.7268	15.5653	15.2316	14.7271	14.6768	14.6064	14.4606	14.3222	14.1948	14.0968	16.3315
0.124842	19.8812	39.7491	65.5935	132.049	197.52	264.514	392.973	525.076	655.76	787.296	1054.12	1311.65	16.5245	14.8952	14.6945	14.7717	14.3372	13.9978	14.0203	14.0387	13.992	13.8966	13.8641	13.8079	15.3265	14.7859	14.5798	14.3973	14.1635	13.9107	13.8016	13.8066	13.7873	13.7165	13.6863	13.4638	16.2221	15.7124	15.5674	15.2348	14.9502	14.6303	14.5476	14.5068	14.4134	14.2774	14.1494	13.9829	16.2222
0.125827	19.9035	39.6744	66.1355	132.404	197.16	263.744	396.336	529.944	654.495	791.712	1054.62	1316.79	16.311	14.7839	14.58	14.4005	14.2299	13.8985	13.8775	13.9276	13.8477	13.7329	13.691	13.5973	15.2072	14.6191	14.4109	14.2959	13.9851	13.7587	13.7403	13.7425	13.7471	13.5726	13.5456	13.4188	16.037	15.4709	15.3418	15.144	14.8426	14.4607	14.3992	14.4048	14.2594	14.1799	13.9937	13.8927	16.0313
0.12682	20.2783	40.002	66.4715	132.43	199.635	267.79	398.889	531.572	661.275	794.328	1057.58	1322.9	16.0496	14.5905	14.4073	14.2569	14.1203	13.8247	13.7999	13.804	13.7792	13.8049	13.6386	13.6105	14.9684	14.4908	14.1779	14.1096	13.9368	13.709	13.7105	13.6309	13.647	13.5281	13.541	13.3892	15.7556	15.2841	15.1442	14.9875	14.6833	14.4396	14.3101	14.2715	14.1639	14.0031	13.9252	13.6957	15.8023
0.127821	20.202	40.5708	67.3135	133.544	200.421	267.038	400.869	531.988	666.48	796.338	1064.05	1322.27	15.7911	14.458	14.3111	14.1459	14.0296	13.7146	13.6956	13.7279	13.6495	13.6601	13.5581	13.5553	14.7032	14.2675	14.1271	14.1112	13.7856	13.5974	13.5747	13.5468	13.6183	13.5286	13.4136	13.333	15.5482	15.2736	14.939	14.8033	14.498	14.2263	14.1922	14.1645	14.0755	13.9555	13.8238	13.662	15.6013
0.12883	20.4501	40.9182	67.4495	136.508	202.74	271.962	403.314	535.58	674.01	802.332	1071.79	1333.62	15.4933	14.7257	14.1076	14.0293	13.8982	13.5923	13.6033	13.5995	13.5215	13.5371	13.5021	13.37	14.5995	14.1612	14.0258	13.9374	13.6363	13.5324	13.3784	13.4513	13.4015	13.3967	13.3315	13.2565	15.3415	14.9766	14.7601	14.5896	14.2863	14.0447	14.0327	13.9516	13.9166	13.847	13.7813	13.6131	15.3668
0.129846	20.6581	41.1405	68.438	136.839	204.151	271.892	406.422	542.304	675.88	811.476	1069	1336.98	15.3035	14.2301	14.0016	13.9375	13.7656	13.5234	13.5204	13.5559	13.5846	13.4485	13.3775	13.3385	14.4199	13.9599	13.8651	13.8497	13.612	13.3817	13.3987	13.3818	13.381	13.2933	13.3245	13.2577	15.0332	14.7166	14.6234	14.5102	14.3176	13.9705	13.9089	13.8447	13.8208	13.6813	13.6563	13.5026	15.2099
0.130871	20.8153	41.7198	68.655	136.889	204.244	276.172	404.568	542.528	678.235	809.4	1085.74	1347.12	15.0541	13.9794	13.8139	13.8551	13.6601	13.4427	13.4593	13.5315	13.4808	13.4727	13.3812	13.3112	14.2171	13.9121	13.687	13.7114	13.4716	13.2683	13.3417	13.258	13.3241	13.2595	13.2456	13.1255	14.9009	14.6218	14.4642	14.2876	14.1594	13.8459	13.8564	13.7701	13.728	13.7067	13.5952	13.4403	14.9689
0.131903	20.5345	41.0313	68.694	135.724	202.935	276.048	412.221	542.092	672.43	808.5	1072.98	1343.03	14.7995	13.8586	13.8095	13.6865	13.6158	13.4186	13.4007	13.4233	13.3455	13.3563	13.2526	13.2632	14.1623	13.7569	13.6261	13.5419	13.367	13.2039	13.2484	13.2342	13.1431	13.0997	13.1483	13.1217	14.6035	14.4018	14.2979	14.1614	13.9328	13.7133	13.7154	13.6697	13.5504	13.5989	13.5752	13.4007	14.6688
0.132944	20.7055	41.2899	68.5715	136.922	206.425	270.98	405.807	541.428	674.26	803.856	1061.1	1336.69	14.6585	13.7327	13.664	13.6533	13.5503	13.2861	13.3258	13.2983	13.3031	13.3155	13.2241	13.1945	13.9521	13.665	13.5281	13.502	13.411	13.1605	13.1183	13.1629	13.1739	13.0506	13.0894	13.05	14.4496	14.2604	14.0468	14.0247	13.8478	13.5628	13.5358	13.5564	13.5349	13.484	13.3635	13.3335	14.5852
0.133993	20.4129	40.1622	66.287	133.74	201.683	267.676	393.861	522.6	651.43	779.844	1052.66	1308.67	14.3967	13.6805	13.5555	13.5912	13.4144	13.2075	13.1511	13.249	13.1883	13.2498	13.1961	13.1377	13.7143	13.4465	13.4131	13.389	13.2377	13.0777	12.9874	13.0982	12.9939	13.0412	12.9724	13.0515	14.4542	14.0889	14.036	13.8538	13.684	13.5558	13.4548	13.4082	13.508	13.3303	13.2685	13.2511	14.3229
0.135051	17.8398	36.0063	63.5575	120.62	180.448	249.018	358.845	483.768	605.21	755.952	965.448	1181.36	14.2394	13.7066	13.5359	13.4031	13.3376	13.1458	13.1719	13.1826	13.2168	13.1457	13.1191	13.1289	13.5588	13.384	13.2506	13.2724	13.1559	13.0298	12.9852	12.961	13.092	12.9744	12.9157	12.9611	14.1685	13.8457	13.8728	13.8072	13.5338	13.3759	13.3855	13.3894	13.4058	13.3596	13.2566	13.1886	14.2284
0.136116	19.9812	39.7704	66.193	132.034	196.041								14.0748	13.5091	13.4212	13.3423	13.2291	13.1354	13.0782	13.0787	13.0312	13.048	13.0449	13.008	13.3819	13.2671	13.1586	13.1756	13.0607	12.9572	12.8974	12.8923	12.9162	12.9323	12.8812	12.9927	13.8797	13.7049	13.6756	13.6113	13.5588	13.3945	13.4085	13.2929	13.2454	13.2698	13.1865	13.1616	14.023
0.13719	19.9089	39.7773	65.883	132.373	196.238								13.7853	13.4084	13.323	13.2948	13.2066	13.0307	12.9784	12.9819	13.0776	13.0665	13.0839	12.994	13.3451	13.1754	13.1367	13.1219	12.9164	12.8418	12.9051	12.8534	12.8655	12.896	12.8501	12.8849	13.7161	13.6242	13.5686	13.5571	13.3866	13.1677	13.1614	13.2238	13.0529	13.2022	13.0751	13.0698	13.9811
0.138273	19.8883	39.8898	65.9385	131.674	196.332								13.7392	13.3216	13.1798	13.2509	13.0713	13.1043	12.9728	13.0387	12.9937	13.0491	12.8966	13.0093	13.293	13.1196	13.0745	13.1042	12.9077	12.8488	12.8134	12.8588	12.8481	12.9308	12.8484	12.9071	13.5066	13.4721	13.4511	13.3507	13.3315	13.0834	13.1355	13.1773	13.007	13.108	13.0645	13.0829	13.7841
0.139364	19.9734	39.9561	66.2905	132.288	197.814								13.6162	13.2863	13.187	13.1813	13.1384	12.9698	12.9004	13.0315	12.9062	12.9356	12.8844	12.8534	13.1809	13.0929	13.09	13.0439	12.9461	12.7931	12.7518	12.8053	12.7496	12.8304	12.8428	12.7862	13.6005	13.4664	13.3141	13.4206	13.1885	13.11	13.101	13.091	13.3123	13.0486	13.0336	12.9617	13.5999
0.140464	19.9755	39.9765	66.23	135.929	197.175								13.5682	13.1965	13.1184	13.2223	13.104	12.9823	12.9181	12.9578	12.9084	12.9718	12.9771	12.9414	13.1721	12.9786	12.8957	12.9024	12.974	12.7606	12.8595	12.6749	12.7117	12.7765	12.778	12.8432	13.505	13.3591	13.315	13.3378	13.0384	12.9774	13.0014	12.9534	13.141	12.9667	13.0047	12.975	13.599
0.141572	19.8528	39.8955	65.7805	131.954	196.671								13.4899	13.208	13.1899	13.1451	13.0684	12.7772	12.8889	12.9313	12.9562	12.9843	12.9999	12.9027	13.0537	13.0212	12.9097	12.9896	12.8185	12.6806	12.8217	12.6841	12.7432	12.7438	12.726	12.716	13.45	13.2132	13.2951	13.3193	13.1807	13.0681	13.0465	12.9212	12.9739	13.0553	13.0989	12.9734	13.5694
0.142689	19.683	39.2091	65.712	130.543	195.599								13.3687	13.1375	13.2065	13.1151	13.0347	12.8265	12.9415	13.0406	12.9236	12.9584	12.8039	12.8078	13.0355	12.9132	12.8616	12.8436	12.7889	12.7061	12.7473	12.7376	12.6708	12.8647	12.6756	12.7806	13.3018	13.2905	13.296	13.1503	12.9769	12.9082	13.0327	13.0275	12.9994	12.9664	12.8719	12.9343	13.4815
0.143815	19.4388	39.0444	64.807	130.085	194.415								13.3889	13.1146	13.1464	13.1198	13.0274	12.8783	12.8999	12.8567	12.9086	12.8841	12.9333	12.8872	12.9647	12.8821	12.8503	12.8646	12.6829	12.62	12.6707	12.7156	12.6811	12.6283	12.6799	12.6607	13.3114	13.1943	13.2044	13.149	13.0572	12.937	12.8814	12.982	12.9828	12.9193	13.0314	12.9449	13.5726
0.14495	19.42	38.8209	64.719	128.968	193.69								13.3535	13.09	13.1575	12.9579	12.8693	12.768	12.7922	12.9324	12.8539	12.8322	12.9379	12.8329	12.9752	12.9684	12.7712	12.748	12.6282	12.6788	12.6715	12.6384	12.6945	12.6626	12.6051	12.7482	13.3232	13.1029	13.1005	13.133	12.9682	12.8737	12.8841	12.9188	12.9791	12.9447	12.847	12.8434	13.3675
0.146094	19.3992	38.7831	64.349	129.222	193.559								13.2863	12.9336	13.0608	13.1026	12.9267	12.7858	12.7518	12.8302	12.7242	12.7229	12.8337	12.8169	12.9309	12.7673	12.7058	12.8019	12.6563	12.6778	12.6352	12.6153	12.6582	12.576	12.6673	12.6235	13.2146	13.2149	13.1291	13.1154	13.0229	12.9024	12.8226	12.8495	12.8976	12.9494	12.7939	12.9097	13.4896
0.147246	19.4229	38.925	64.587	128.544	194.079								13.2585	13.0906	13.0661	13.1167	12.8934	12.7749	12.7763	12.9062	12.8146	12.8459	12.7194	12.9256	12.8865	12.7712	12.9148	12.7498	12.6681	12.644	12.7029	12.6479	12.5927	12.6915	12.8284	12.571	13.2208	13.1116	13.2569	13.1028	12.8826	12.8809	12.9501	12.9216	12.7793	12.7522	12.793	12.7692	13.4291
0.148408	19.604	39.0318	65.3995	130.383	193.575								13.4931	13.073	13.1167	13.0513	12.8907	12.9743	12.7861	12.8805	12.9814	12.8474	12.8556	12.9056	13.0144	12.9918	12.7604	12.8455	12.7254	12.632	12.5981	12.6717	12.5886	12.6884	12.596	12.6705	13.1583	13.2922	13.1647	13.0999	13.042	12.8638	12.9206	12.9341	12.8662	12.9211	12.8653	12.8841	13.4845
0.149579	19.6036	39.2787	65.653	130.627	194.736								13.422	13.1191	13.0499	12.8401	13.0614	12.9616	12.7518	12.8481	12.7989	12.8917	12.8755	12.9783	13.0004	12.9202	12.7908	12.934	12.7678	12.5494	12.6498	12.7062	12.665	12.7748	12.6769	12.6704	13.3593	13.3111	13.2204	13.2265	12.9907	12.9458	12.9141	12.9518	12.8175	13.0226	12.9052	13.0074	13.5324
0.15076	19.9429	39.6873	65.596	132.094	196.092								13.3649	13.1258	13.0203	13.0165	13.0318	12.8862	12.8158	12.7574	12.7965	12.9737	12.912	12.9398	12.9835	12.8885	12.8774	12.8596	12.697	12.8233	12.6456	12.4609	12.5486	12.6584	12.791	12.5356	13.2699	12.9907	13.21	13.0835	13.1451	12.9632	12.8835	12.9917	12.9992	12.906	12.8972	12.9566	13.5018
0.151949	19.95	40.092	66.343	133.038	197.107								13.4788	13.1351	13.1644	13.1701	12.9953	12.7893	12.8759	12.8362	12.7878	12.9193	12.7747	12.8198	12.9323	12.8427	12.667	12.6883	12.5812	12.6257	12.5476	12.4669	12.6174	12.6082	12.797	12.4841	13.211	13.1636	13.2639	13.1475	13.1267	12.9614	12.8213	12.9831	12.8644	12.978	12.951	12.8243	13.4363
0.153148	20.0868	40.1796	66.862	133.274	199.074								13.3885	13.3182	13.0124	13.208	12.9323	12.8067	12.5785	12.7221	12.8349	12.6752	12.7928	12.9044	12.7997	12.9169	13.0198	12.8418	12.8711	12.6316	12.5763	12.4987	12.5492	12.6217	12.7583	12.5815	13.1106	12.9414	13.0956	12.9539	12.9432	12.6983	12.8876	12.7118	12.6576	12.9528	12.7488	12.8187	13.3687
0.154357	20.0121	39.5943	67.2525	133.206	199.818								13.5635	13.1175	13.0449	12.809	12.9489	12.7182	12.6777	12.7273	12.6519	12.808	12.586	12.7211	12.8477	12.9943	12.8419	12.7923	12.4594	12.7264	12.595	12.4365	12.617	12.5387	12.5181	12.6094	13.3553	13.256	13.1819	13.0315	13.0301	13.0334	12.9561	12.9618	13.1595	13.127	12.8171	12.9398	13.5105
0.155575	20.2121	40.0485	66.625	132.509	197.358								13.1861	13.1038	13.1136	13.2683	12.9045	12.6983	12.6725	12.9052	12.5143	12.9359	12.9192	12.6314	12.8557	13.0028	12.7812	12.8334	12.6669	12.6948	12.6871	12.6167	12.8976	12.6446	12.8411	12.4564	13.1805	12.9756	13.2223	13.1422	13.1143	12.8091	12.6286	13.0669	13.0244	12.7972	12.5373	13.1331	13.4592
0.156802	19.957	39.27	65.5835	129.89	194.769								13.584	12.9389	12.8308	13.3359	12.7506	14.1247	12.8079	12.7583	12.7875	13.0153	12.9122	12.6412	13.2532	12.8473	13.3944	12.6628	12.888	12.3957	12.5038	12.5496	12.7977	12.874	13.1692	12.5865	13.4224	13.4224	13.3728	12.958	13.3893	13.1158	13.0254	12.5547	12.9567	12.5725	13.1781	12.8181	13.8817
0.15804	18.2224	38.3163	62.0185	124.037	186.38								12.6884	13.0352	12.1859	13.402	13.3869	13.2965	12.5729	12.8593	13.1055	12.9347	13.1106	12.3819	13.2261	12.8241	12.5126	13.0603	12.9598	12.2211	12.9548	12.7136	12.1357	12.9799	12.0854	13.1106	14.0704	13.5377	13.8543	12.6884	12.794	12.9447	12.8191	12.99	12.9296	13.4121	13.2513	13.1558	14.0754
[truncated: 131 more columns]

## Sheet: Figure3b Mg Phase Diagram
						0.0 mM Mg												0.2 mM Mg												0.4 mM Mg												0.6 mM Mg
q	0	3	6	9	12	15	18	21	24	27	30	33	0	3	6	9	12	15	18	21	24	27	30	33	0	3	6	9	12	15	18	21	24	27	30	33	0	3	6	9	12	15	18	21	24	27	30	33	0
0.00315401	5670.49	12543	23158.3	58740	103770	170673	270130	400820	568190	785388	1145104	1670900	1773.25	1936	2265.25	2716.75	3171.25	3457.75	3827.25	4386.5	4936.5	5576.75	6320.75	7098.75	2475.75	2272.25	3397.25	3920	4486.5	5758.25	6058.5	6704.5	7369.25	8087.25	8769	9513.5	3658.5	4043	3962	4385.75	5150.5	4599.25	4916.75	5895.5	6624.75	7463.25	8259.25	8686.75	3080.25
0.00317889	5497.99	12459	23281.7	58813.3	103170	171860	264050	393540	553550	759420	1112040	1644050	1755	1969	2248.5	2665.5	3153.5	3526.5	3887.5	4383	4888.5	5564	6169.5	6921	2402	2274	3307.5	3838.5	4417	5520.5	5973.5	6501	7188	7925	8655.5	9352	3555	3952.5	3847.5	4326.5	5135.5	4482.5	4935.5	5815.5	6632	7430.5	8130	8678	3073
0.00320398	5377.5	11887.9	23130	57573.8	101546	163418	259230	391384	563520	765612	1122728	1620060	1756.5	1904.17	2219.33	2698.67	3116.33	3443.67	3802.17	4239.67	4882.33	5472.83	6165.5	6959	2295.17	2219	3214.5	3810	4320.33	5331.67	5827	6375.17	7123.33	7736.67	8449.17	9124	3520.17	3887	3853.67	4223.5	5056	4418.67	4912.33	5595.33	6542.17	7324.5	7861.83	8477.83	3003.5
0.00322926	5180.15	11510.6	22385	56142.9	99525	162500	255304	380620	548585	747138	1095896	1593080	1748.75	1878.88	2195.5	2631.12	3115.12	3353.75	3735.12	4240.75	4815.38	5404.38	6179	6923.88	2278	2175	3159.75	3730.5	4203.38	5319	5781.62	6265.38	7097.38	7648	8289.62	9004.88	3526.75	3835.38	3819.62	4328.62	5014.75	4398.12	4883.5	5655.25	6521.25	7185	7815.75	8324.12	2956.12
0.00325474	5166	11211	21646	55060	97809	159968	248058	366727	525700	723468	1069680	1557700	1714.2	1851.4	2172.2	2625.6	3047.2	3278	3679.2	4129	4748.4	5342.8	6092	6641.6	2235	2109.2	3185.8	3708	4161.4	5322	5663.8	6179.4	6893	7544	8237.4	8942.6	3478.8	3837.8	3777.6	4243.2	4991	4392	4875.6	5648.4	6350.6	7194.4	7836.2	8353	2898.8
0.00328042	5046.65	11028.9	21270.7	53077.1	93563.5	154511	241997	370945	535120	729072	1075280	1553680	1726	1864.75	2147.25	2635.75	3054.75	3334.25	3724.5	4129	4730.75	5345.75	6049.5	6770.75	2122	2102.5	3021.5	3533.75	3986.75	5225	5571.75	6143.25	6892	7546.5	8238.25	8929.75	3404.5	3743	3692.75	4210.75	4878.25	4243.25	4812.25	5446.5	6228.25	6961.75	7625.75	8167.25	2856
0.00330631	4891.77	10840.6	20819.1	53034.5	94801.4	152964	241541	361211	525375	706710	1044824	1528420	1712.2	1829	2120.9	2574.2	3008.6	3272.1	3609.5	4070.8	4659.1	5237.6	5943.4	6626.4	2142.8	2079.9	3060.4	3567.3	4008.7	5016	5444.3	6016.6	6693.5	7330.6	7945	8603	3341.6	3708.6	3692.9	4123.9	4918.1	4256.8	4758.1	5400.2	6292.8	6945.5	7503.4	8096.1	2813.7
0.0033324	4717.5	10459.9	20387.5	50932.5	92220	148855	233910	348932	504520	686100	1010088	1474410	1669.62	1783.75	2088.62	2490.12	2932.62	3175.88	3515.75	4016.12	4527.75	5108.12	5809.25	6526	2139.12	2004.75	2974.12	3531.88	3922	4895.75	5343.62	5811	6629.38	7197.88	7711.88	8405.12	3339.38	3681.25	3630	4156.5	4811.75	4239.25	4754.88	5429.5	6295	6941.25	7523.88	7973.38	2788.88
0.00335869	4599.85	10023.9	19835	49568.6	88628.5	145271	226363	346708	502495	685320	1004136	1461190	1668	1788.86	2092.71	2511.29	2979.86	3137.14	3558.14	3982.71	4509.86	5052.71	5740.43	6495.57	2071.43	1974.86	2905.14	3443.29	3834.14	4893.43	5313.43	5826.57	6527.43	7179.86	7849.57	8438.71	3246.43	3619.14	3598.57	4117	4756	4172.43	4694.14	5294.71	6111	6876.43	7430.86	7971	2725.14
0.0033852	4512	10111.5	19519.7	49435.7	89036.9	146114	228433	343013	497364	671766	989016	1441510	1629	1768.6	2039.4	2480.2	2866.4	3086.8	3507.8	3915	4351.6	4961.8	5571.6	6274.6	2043.2	1999	2830.6	3415.2	3794	4783.2	5210.2	5730.2	6349.6	7014.6	7667.2	8204.8	3207.4	3550.2	3503.6	4058.2	4748.4	4176.4	4740.4	5363.2	6110.4	6870.6	7388.8	7891	2709.8
0.00341191	4349.55	9626.4	19075.5	48023	86589	140228	221733	332787	486361	654894	971056	1407210	1619.13	1755.67	2045.47	2434.47	2846.53	3092.53	3436.73	3900.33	4397.4	4980.93	5635	6322.8	2020.4	1920.27	2785	3336.2	3703.67	4658.67	5058	5648.2	6279.87	6904.67	7461.6	8092.73	3172.13	3526.33	3556	3957.6	4681.67	4072.73	4558.53	5171.6	6060.53	6640.07	7193.73	7751.87	2630.8
0.00343883	4199.34	9285.99	18588.9	46567.8	83418.3	135036	215627	326076	471894	638442	955368	1370180	1585.25	1716.88	2016	2397.75	2842.38	3065.88	3389	3864.5	4337	4838.75	5517.12	6252.25	1986.12	1870.88	2737.62	3281.25	3683.88	4580.88	5020	5548.25	6141.88	6851.62	7404.88	8059	3150.5	3468.75	3474	3916.12	4582.12	4073.12	4542.62	5152.38	6011.25	6598.12	7180.12	7712.38	2589.25
0.00346597	4109.79	9335.58	18144.3	45995	83618.5	137139	215856	321550	465232	632802	924536	1348440	1571.25	1707.75	2046.62	2399.75	2826.12	3051.25	3429.12	3825.5	4284.25	4854.38	5464.38	6191.75	1933.12	1835.25	2671.12	3199	3605	4564.88	5003.25	5594.5	6143.88	6760.38	7364.5	7969.12	3049.38	3394.12	3412.88	3870.38	4522.5	4041.12	4502.38	5088	5901.75	6587.75	7113.38	7663.12	2525
0.00349331	3933.41	8947.65	17595.5	44750	79951.4	130258	209665	315206	455834	618756	913640	1326690	1543.42	1694.67	2022.58	2347.5	2782.75	3020.67	3339.08	3775.5	4278.58	4864.08	5473	6168.25	1898.67	1809.58	2569.25	3091.83	3498.08	4442.25	4862	5390.17	6015.17	6596.67	7199	7805	2998.25	3392.83	3439	3786.83	4523.75	3895.42	4331.5	4985.5	5753.17	6386.08	6948	7475.58	2524.5
0.00352088	3803.86	8758.08	17117.2	43730.9	78606.8	127347	204796	312880	448306	607224	910784	1306260	1533.33	1656.75	1962.5	2324.83	2714.67	2961.92	3277.75	3694.83	4169.92	4666.25	5319.08	6006.5	1896.25	1796.75	2554.08	3147.92	3510.33	4329.58	4709.83	5268.67	5856.42	6449.92	7038.42	7599	3034.08	3341.67	3373.33	3757.17	4419.58	3953.67	4392	5004.83	5794.92	6407.17	6926.92	7486.83	2417.25
0.00354866	3767.89	8569.2	16830	42545.3	78346.9	124811	204424	300360	434660	591653	861688	1232350	1513.3	1672.9	1974.8	2355.7	2763.3	2950.6	3294.1	3690.5	4157.3	4741.4	5379	5993	1801.3	1725.9	2471.6	2972	3415.5	4302.7	4666	5258.5	5915.8	6473.3	7014	7636.7	2950.4	3295.6	3314.9	3713.6	4396.4	3873.2	4264.8	4915.5	5680.2	6257.9	6842.4	7382.1	2379.1
0.00357666	3631.61	8337	16378.5	41415.7	75520.6	123120	199723	297196	429124	588229	860072	1228300	1488.78	1616.44	1928	2265.33	2636.78	2892.78	3239.67	3624.89	4097.22	4615.33	5192.78	5870.56	1859.89	1780.67	2505.67	3021.78	3465.33	4215.89	4668.67	5183.11	5784.67	6286.22	6953.89	7536.33	2903.67	3227.33	3281.33	3662.56	4373	3860	4304.44	4970.44	5703.67	6357.78	6845.67	7482	2400.22
0.00360489	3543.63	8031.24	15877.1	40569.2	73738.8	118715	192752	290712	418669	576720	844216	1201610	1484.35	1591	1932.65	2268.59	2662.59	2885.65	3221.53	3603.88	4091.59	4596.94	5157.59	5797.18	1810.18	1711.24	2449.24	2943.76	3325	4161.82	4584.53	5092.12	5692.18	6170.71	6751.29	7363.24	2899.94	3204.88	3295.41	3648.53	4286	3791.18	4202.53	4916.12	5562.06	6186.53	6718.71	7237.94	2308
0.00363333	3525.75	7983.33	15522.8	39637.2	73342.5	117724	191393	285073	411876	563298	824712	1171960	1486	1612.25	1920.75	2310.67	2672.17	2847.42	3182.5	3573.08	4041.17	4587.67	5207.25	5783	1702.08	1601.58	2334.58	2793.83	3195.92	4101.08	4485.5	4974.17	5651.17	6157	6677.33	7311	2791.08	3158.92	3188.17	3528	4252.42	3675.5	4100.33	4732.17	5401.25	6018.92	6544.83	7095.5	2238.67
0.003662	3428.89	7749.21	15371.8	39669.3	71799.6	116187	188779	280738	402736	556445	802536	1146250	1472.54	1584.08	1912.77	2284.08	2624.92	2879.85	3193.31	3616.31	4075.31	4571.23	5210.62	5712.46	1795.15	1743.85	2473	2939.77	3381.46	4121.38	4541.38	5029.85	5722.69	6187	6855.62	7422.46	2810.77	3132.85	3241.69	3637.92	4315.92	3783.46	4214.31	4802.85	5564.15	6193.31	6694.62	7331.31	2324.62
0.0036909	3349.61	7473.6	14846.4	38106.7	69748.9	111577	182688	275874	396650	543502	792320	1133660	1454.8	1535.9	1867.35	2268.8	2568.9	2849.4	3133.1	3572.55	4000.95	4510.9	5074.65	5631.6	1793.75	1705.25	2425.35	2892.55	3287.3	4042.25	4425.4	4935.95	5588.85	5989.45	6580.45	7177.8	2829.05	3140.7	3216.5	3633.6	4224.15	3736.65	4157	4789.85	5458.4	6096.65	6611.75	7118.5	2286.25
0.00372002	3206.73	7383.42	14850	37308.2	69033.4	111735	181598	271103	391296	536848	780096	1117290	1460.73	1568.33	1874.67	2249.6	2616.67	2804.73	3102.93	3547.13	4016.4	4507.07	5083.87	5666.73	1671.4	1625.13	2334.4	2778.8	3175.4	4013.93	4365.33	4893.33	5504.87	5975.67	6555.73	7081	2743.6	3058.87	3164.4	3507.8	4133.13	3621.87	4088	4713.53	5333.73	5940.33	6497.67	7026.33	2225.93
0.00374937	3196.66	7267.56	14640.5	37328.9	68903.4	110905	180501	266400	385594	531275	763975	1092970	1401.93	1512.14	1838.64	2191.14	2575.71	2790.43	3073.64	3471.21	3895.29	4433.29	5005.5	5551.5	1653.71	1587.86	2295.36	2758.79	3106.64	3937.14	4265.14	4764.64	5472.79	5915.5	6490.71	7072.86	2665.14	2952.64	3053.07	3461.57	4073.71	3619.21	4087.64	4653	5344.93	5907.64	6541.21	6996.07	2182.07
0.00377896	3107.1	7179.45	14249	36714.5	66885.8	107631	179235	258661	375807	511940	746731	1060920	1430.74	1546.63	1904.44	2264.85	2591.81	2824.52	3106.26	3530.07	3992.3	4461.3	5071.52	5642.11	1789.89	1746.48	2454.19	2929.3	3341.07	4019.56	4347.96	4930.59	5578.37	5979.44	6599.7	7165.48	2795.41	3169.15	3148.7	3547.78	4201.89	3734.41	4153	4746.22	5433.59	6009	6594.3	7073.15	2318.3
0.00380878	3010.05	6981.21	14012.4	35798.5	65158.3	106207	174186	256597	371658	507487	741484	1057940	1405.59	1528.05	1820.09	2198.05	2574	2749.18	3026.41	3465.09	3892.36	4348.91	4919.91	5457.23	1650.95	1596.23	2278.41	2707.95	3072.73	3926.82	4195.64	4727.14	5330.82	5795.32	6340.73	6895.55	2701.09	2940.68	3008.32	3426.14	4024.73	3570.41	4003.45	4638.64	5297.82	5840.91	6419.05	6882.41	2155.32
0.00383883	2949.36	6874.56	13618.1	35141.7	64170	104991	171697	251484	368574	501689	730630	1038560	1374.7	1492.9	1803.9	2155.65	2554.3	2727.65	3052.25	3394.1	3822	4320.65	4848.45	5439.2	1632.5	1536.85	2240	2684.35	3014.3	3848.7	4202.65	4730.05	5329.4	5798.6	6335	6989.4	2605.5	2880.35	2953.45	3343.8	3940.7	3548.75	4004.75	4583.4	5238.55	5773.6	6366.45	6813.9	2066.65
0.00386912	2895.18	6655.2	13345	34370.4	62700	101851	168601	245914	358170	487097	717762	1016170	1367.52	1505.1	1823.66	2171.48	2529.24	2733.41	3063.34	3445.34	3846.41	4351.07	4887.79	5474.03	1673.97	1634.52	2305.48	2765.34	3168.83	3834.38	4200.48	4728.76	5314.76	5775.14	6340.07	6911.76	2661.69	2967.31	2993.76	3424.03	4019.07	3612.69	4002.66	4619.31	5262.48	5828.79	6393.14	6815.48	2170.66
0.00389965	2844.33	6586.71	13199.6	34275.4	62313.6	101395	166225	243391	355067	481231	701224	997677	1345.54	1477.75	1799	2115.79	2481	2675	2935.68	3321.39	3740.61	4226.79	4747.86	5286.96	1586.07	1533.96	2134.54	2582.04	2938.14	3713.61	4004.79	4571.04	5094.68	5546.93	6074.86	6653	2529.68	2849.29	2861.46	3262.43	3906.89	3486.79	3911.29	4501.43	5105.75	5662.71	6187.11	6658.86	2062.29
0.00393042	2764.41	6362.82	12809.5	33332.2	60726.1	98685	163969	234634	345272	469205	688543	976997	1350	1471.75	1788.21	2131.79	2476.58	2690.88	2983.12	3336.71	3766.88	4228.29	4740.21	5320.21	1589.54	1527.21	2166.04	2574.92	2936.46	3702.79	4125.04	4566.04	5126.25	5601.21	6125.62	6759	2541.12	2815.5	2872.58	3250.17	3851.71	3482.08	3966.92	4477.38	5079.79	5651.42	6186.29	6654.04	2022.5
0.00396144	2698.11	6170.67	12468.1	32582.6	59583.9	96340.8	158701	235444	342432	463929	679536	963585	1331.17	1458.79	1753.24	2122.1	2461.59	2669.31	2971.14	3317.48	3742	4255.03	4723.28	5316.76	1592.83	1567.86	2167.28	2594.69	2989.41	3678.72	4064.48	4568.28	5143.24	5587.76	6097.66	6700.79	2529.52	2823.14	2890.93	3321.1	3873.9	3505.83	3915.83	4421.83	5127.28	5645.24	6205.34	6636.83	2034.76
0.0039927	2639.53	6080.01	12498.1	32348.8	59412.2	95710	157832	228910	333466	454484	665116	944545	1309.62	1428.09	1742.5	2061.32	2391.29	2625.41	2863.44	3242.97	3622.18	4113.74	4591.29	5103	1533.09	1492.62	2056.68	2477.44	2834.38	3568.74	3893.12	4369.74	4932.56	5388.59	5851.09	6430.71	2442.15	2738.82	2799.62	3176.65	3779.38	3415.97	3804	4356.09	4975.56	5549	6057.21	6517.62	1981.62
0.0040242	2571.87	5967.42	12091	31650	57456.3	93462.8	154864	227113	332152	450667	662302	935649	1316.04	1421.19	1751.19	2073.41	2416.19	2629.56	2894.78	3240.85	3651.19	4101.93	4620.63	5142.07	1509.96	1475.44	2038.04	2442.63	2807.48	3563.11	3953	4397.48	4965.37	5449.67	5922.67	6492.52	2379.3	2710.04	2761.7	3120.48	3711.93	3385.52	3840.04	4316.37	4943.22	5500.78	6002.33	6419.04	1931.89
0.00405596	2493.26	5826.18	11925.1	30982.6	56386.7	91572	151684	224877	326600	445107	649450	918551	1282.81	1428.59	1730.28	2053.5	2398.62	2617.56	2874.09	3268.16	3633.38	4095.28	4578.5	5092.25	1498.78	1474.62	2026.59	2456	2807.12	3535.84	3916.81	4350.38	4918.22	5386.69	5859.59	6397.72	2406.5	2712.19	2796.38	3171.16	3766.53	3381.66	3795.25	4277.56	4986.62	5479.72	6018	6383.62	1948.16
0.00408796	2455.68	5725.2	11822.9	30867.7	56253.4	91318.4	151041	220465	318325	435544	638531	899140	1294.79	1409.54	1712.9	2013.05	2348.15	2556.92	2800.46	3174.15	3528.08	3994.95	4445.77	4957.79	1459.62	1446.46	1975.67	2396.13	2750.36	3475.05	3802.92	4244.13	4787.05	5265.82	5713.03	6237.79	2333.28	2641.33	2741.36	3078.64	3639.85	3344.08	3758.9	4272.31	4910.82	5420.33	5899.26	6348	1904.85
0.00412022	2352.6	5636.13	11550	30096	54530.1	89083.4	147579	218361	316775	431436	630932	888590	1263.1	1396.23	1697.52	2014.03	2325.55	2576.42	2814.97	3198.19	3567.32	3989.84	4440.42	4936.06	1443.77	1395.55	1942.32	2351.19	2697.84	3431.81	3805.74	4276.03	4833.84	5276.45	5750.68	6299.35	2288.06	2557.42	2699.74	3017.74	3607.71	3306.81	3727.19	4250.45	4861.9	5386	5872.35	6273.32	1858
0.00415273	2316.75	5547.12	11320	29558.9	53913.6	87732.2	145099	214894	309434	422497	619734	875472	1255.14	1407.31	1715.37	2003	2365.43	2519.17	2804.2	3170.23	3532.29	3970.2	4430.74	4921.57	1441.09	1385.49	1915.83	2341.43	2676.63	3415.63	3741.97	4203.54	4768.26	5197.37	5665.26	6185.54	2288.86	2568.06	2686.89	3029.29	3588.71	3259.71	3699.26	4142.06	4826.89	5284.4	5794.71	6215.4	1882.91
0.0041855	2290.61	5436.99	11268.1	29310	53439.8	86412.6	143211	210533	307704	418231	614807	863911	1241.51	1385.33	1691.13	1979.22	2324.16	2516.62	2768.53	3117.27	3457.78	3873.49	4368.31	4825.29	1390.53	1359.13	1877.71	2293.27	2606.27	3358.89	3705.36	4160.36	4691.67	5134.71	5560.53	6087.49	2226.84	2506.31	2624.53	2966.67	3507.93	3238.09	3659.4	4162.89	4806.96	5264.07	5705.91	6155.93	1828
0.00421853	2206.8	5358.15	10909.5	28401.5	51426.6	84042.4	139076	205722	299970	408519	596038	841353	1229.61	1378	1684.61	1983.61	2297.61	2535.35	2795.81	3120.26	3480.06	3882.03	4372.35	4871.26	1386.1	1351.81	1868.42	2275.26	2586.19	3356.58	3688.29	4168.9	4704.03	5122.61	5573.45	6122.29	2202.48	2483.61	2606.19	2943.29	3508.74	3231.1	3678.48	4192.48	4823.03	5265.84	5726.97	6191.52	1781.32
0.00425181	2182.11	5301.78	10895.4	28659	52016.7	84006.8	138558	204558	297110	404914	591367	839056	1218.4	1346.63	1665.09	1937.47	2275.35	2453.51	2735.65	3081.47	3418.53	3824.79	4283.44	4735.56	1372.91	1343.35	1847.16	2243.91	2589.16	3314.88	3618.05	4105.4	4608.12	5012.88	5477.19	5972.02	2192.84	2483	2596.3	2935.95	3486.95	3195.07	3631.7	4101.56	4729.09	5186.47	5648	6104.37	1805.09
0.00428536	2131.66	5240.79	10674.1	27830	50553.3	82304.4	136418	201374	292863	398246	582735	819004	1204.53	1366.21	1663.86	1967.3	2298.09	2455.84	2722.42	3076.19	3405.4	3801.63	4293	4735.53	1323.51	1305.51	1787.84	2193.98	2509.67	3258.98	3610.6	4082.58	4556	4970.7	5403.3	5946.4	2141.09	2407.74	2529.19	2881.33	3395.72	3142.51	3589.63	4081.88	4692.47	5139.33	5548.91	6016.93	1756.51
0.00431918	2079.33	5077.17	10548	27473.3	49766.4	81144	133221	198095	288833	392505	572398	807743	1195.46	1340.81	1642.54	1929.24	2255.43	2442.62	2691.14	3041.62	3371.22	3750.38	4227.73	4679.86	1309.08	1287.59	1764.68	2156.92	2454.19	3271.32	3581.95	4084.97	4535.14	4970.14	5404.81	5930.54	2069.62	2346.81	2484.51	2836.41	3378.35	3135.38	3549.24	4037.38	4644.22	5107.08	5534.78	5957.22	1707.32
0.00435326	2065.22	5069.25	10523.8	27147.7	49854	80883	132708	195941	286015	387386	565857	796968	1192.94	1338.06	1642.85	1921.12	2258.04	2413.48	2681.81	3041.88	3355.37	3763.69	4229.85	4668.88	1300.46	1293.92	1754.6	2139.35	2461.71	3220.06	3544.38	3997.48	4458.13	4902.6	5313.81	5801.33	2102.71	2388.23	2492.63	2861.79	3388	3120.21	3550.31	4007.54	4620.9	5068.5	5508.63	5939.94	1724.52
0.00438761	1985.01	4944.39	10167.4	26547.2	47828.6	77997.4	128489	191952	278762	378487	553893	778230	1180.18	1311.55	1605.48	1884.68	2202.73	2412.45	2649.66	2973.59	3313.98	3707.73	4147.34	4546.64	1261.43	1266.73	1733.75	2093.95	2425.07	3219.73	3523.75	4001.7	4462	4877.86	5345.61	5825.05	2050.95	2313.05	2438.68	2824.8	3325.18	3124.59	3507.16	4026.39	4594.55	5067.45	5465.36	5859.09	1675.59
0.00442223	1995.13	4909.38	10165.2	26505.2	48351.4	78307.8	129735	191142	277832	376783	548520	770248	1182.77	1326.89	1634.32	1915.5	2241.14	2401.75	2634.64	2997.11	3318.75	3731.34	4161	4593.57	1252.14	1232.11	1696.91	2046.45	2358	3186.91	3493.59	3964.48	4410.8	4828.5	5250.98	5730.59	2009.57	2271.93	2414.45	2783.41	3279.75	3047.8	3442.32	3937.41	4558.14	5008.45	5413.89	5812.68	1654.18
0.00445713	1951.08	4781.22	9939.9	26103.2	47420.7	76726.4	125944	186261	271720	366000	535507	751755	1161.82	1303.46	1594.95	1860.37	2183.4	2379.82	2613.18	2945.3	3260.75	3641.51	4073.32	4489	1233.07	1238.81	1686.74	2064.09	2374.68	3153.26	3472.7	3930	4369.86	4777	5215.19	5669.25	2006.93	2256.09	2405.49	2763.81	3276.56	3078.02	3464.96	3939.37	4525.93	4973.6	5379.96	5779.25	1652.16
0.0044923	1926.29	4705.32	9750.95	25619.4	46753.1	75075.2	124644	186092	270638	366066	532082	747978	1163.31	1292.84	1610.09	1868.51	2197.2	2379.36	2601.2	2943.62	3254.89	3668.64	4060.29	4451.62	1191.36	1186.53	1630.44	1990.2	2288.18	3105.33	3444.51	3881.02	4340.64	4729.76	5178.58	5640.64	1958.93	2185.82	2341.36	2688.58	3188.27	3010.67	3397.27	3894.84	4449	4936.78	5325.42	5690.38	1597.98
0.00452774	1901.7	4682.22	9698.35	25453.6	46435.8	74908.2	124422	183877	268634	359577	526457	734246	1146.06	1284.98	1574.54	1818.98	2154.38	2346.65	2579.06	2918.96	3220.54	3596.71	3997.29	4394.81	1206.83	1202.73	1660.31	2002.21	2328.65	3128.42	3446.65	3889.31	4359.77	4727.48	5184.92	5614.27	1963.52	2188.6	2358.25	2722.75	3240.42	3053.31	3436.65	3896.56	4498.29	4910.08	5316.85	5694.48	1614.83
0.00456347	1858.62	4553.55	9491.15	24905.2	45040.1	72717	120279	179405	262165	351301	512504	720889	1152.95	1273.05	1574.71	1867.1	2159.98	2354.09	2571.93	2898.98	3206.33	3593.22	3962.05	4367.52	1159.91	1165.05	1584.81	1930.21	2244.4	3053.66	3364.93	3808.9	4259.16	4629.14	5071.24	5507.47	1937.43	2142.48	2329.03	2657.86	3153.67	2985.5	3364.21	3826	4413.45	4841.28	5241.22	5621.38	1575.45
0.00459948	1847.82	4564.17	9519.25	25096.1	45546.6	73233.2	121044	178402	259022	348685	509614	713454	1130.3	1249.77	1546.45	1782.13	2095.4	2337	2555.53	2857.53	3155.19	3536.13	3892.04	4256.38	1165.13	1167.21	1604.89	1948.28	2269.19	3059.28	3379.94	3812.28	4280.7	4681.81	5105.62	5576.94	1911.02	2105.28	2301	2626.72	3148.28	3007.91	3411.15	3855.26	4416.96	4847.32	5246.19	5593.87	1554.81
0.00463577	1798.56	4448.46	9305.25	24370	44215.2	70999.6	118683	176117	257586	342958	502746	703989	1138.53	1275.79	1559.5	1853.07	2143.22	2320.34	2559.45	2873.14	3187.43	3553.69	3937.88	4311.64	1156.28	1140.47	1557.45	1875.71	2199.45	3025.1	3330.74	3761.12	4216.12	4578.26	4982.84	5422.17	1904.74	2105.14	2294.21	2628.66	3130.12	2930	3335.78	3784.03	4344.69	4781.84	5165.69	5536.41	1569.71
0.00467235	1793.14	4450.14	9282.2	24379.6	44382	70703.4	117847	172157	252152	337985	490777	689919	1123.63	1247.63	1544.27	1802.31	2101	2314.42	2533.31	2849.71	3134.05	3498.13	3843.6	4226.92	1127.13	1128.76	1554.76	1870.34	2186.73	3003.44	3309.6	3757.73	4184.19	4589.42	4985.73	5450	1845.79	2050.44	2261.45	2568.18	3084.05	2941.4	3340.1	3770	4331.19	4742.97	5150.27	5495.13	1527.18
0.00470922	1747.65	4375.68	9170.65	24182.1	43641.9	69765.4	117023	171868	252533	335000	491826	686773	1122.57	1250	1539.25	1809.33	2100.27	2306.12	2546.69	2837.49	3127.57	3502.25	3827.76	4199.73	1137.78	1112.65	1528.55	1851.76	2170.06	2988.98	3312.45	3760.35	4178.47	4558.16	4940.49	5394.67	1854.04	2045.96	2262.96	2561.49	3097.27	2906.69	3301.16	3772.41	4308.78	4726.08	5113.75	5467.94	1530.22
0.00474638	1729.63	4295.76	9029.8	23609.2	43169.8	68561.6	114309	169038	246274	329870	478113	669834	1105.93	1242.51	1526.5	1799.1	2076.66	2277.76	2502.28	2806.71	3101.54	3462.03	3781.37	4143.66	1108	1090	1484.37	1806.06	2109.06	2949.76	3282.37	3677.29	4127.88	4490.09	4874.37	5291.91	1813.76	2022.29	2243.59	2538.47	3052.46	2897.66	3290.19	3712.09	4253.74	4683.07	5058.99	5391	1499.1
0.00478383	1703.27	4306.59	9054.05	23713.8	42845.4	68300.8	113870	167820	245006	326867	475201	662612	1099.41	1237.86	1526.8	1791.34	2078.52	2273.95	2514.3	2805.16	3082.12	3438	3754.29	4116.93	1107.34	1081.91	1481.34	1805.75	2107.5	2962.52	3256.5	3685.12	4103.54	4502.96	4875.18	5314.95	1772.5	1987.29	2208.38	2505.7	3020.27	2851.39	3255.05	3711.39	4235.32	4667.05	5050.21	5368.16	1479.38
0.00482158	1701.86	4258.92	8873.5	23397.9	42340.1	67748.6	112341	166338	242640	322741	468517	657521	1092.63	1229.18	1520.15	1781.45	2073.18	2279.81	2508.97	2779.46	3072.78	3418.06	3734.7	4096.04	1083.79	1072.27	1451.33	1769.45	2075.06	2917.06	3230.94	3651.4	4085.67	4419.64	4791.33	5192.03	1783.93	1995.96	2209.63	2507.87	3012.75	2836.19	3240.63	3669.9	4232.21	4656.51	5006.84	5344.18	1467.43
0.00485963	1662.75	4215.9	8796.2	23048.1	41950.7	66436.8	110063	163018	237676	317588	458836	641303	1075.79	1205.36	1487.71	1747.89	2010.89	2250.08	2469.05	2759.23	3016.58	3336.74	3670.89	3996.03	1063.71	1054.11	1439.89	1774.09	2079.11	2907.33	3198.29	3625.05	4051.7	4380.14	4758.77	5175.27	1759	1979.95	2167.48	2495.59	2969.36	2839.29	3211.09	3690.91	4204.95	4618.94	4966.05	5262.67	1444.92
0.00489797	1661.36	4173.84	8737.45	22876.9	41383.3	66071	109102	163572	237048	315623	456337	638859	1076	1227.71	1517.02	1789.43	2078.4	2259.25	2510.29	2785.25	3039.16	3394.76	3732.22	4064.29	1046.38	1039.41	1415.35	1715.22	2018.65	2913.35	3211.27	3628.19	4055.17	4383.1	4738.98	5170.33	1720.92	1939.75	2143.36	2476.35	2946.56	2773.81	3182.44	3636.17	4176.67	4566.65	4936.33	5258.89	1425.79
0.00493662	1635.93	4194.75	8776.05	22911.9	41620.9	65588.4	107927	160790	232718	309867	447010	627097	1064.14	1187.18	1460.45	1740.73	1987.07	2241.16	2451.89	2710.23	2981.25	3312.55	3601.61	3946.65	1054.86	1039.76	1412.8	1733.86	2054.55	2883.16	3162.58	3606.44	4000.84	4349.32	4702.86	5095.61	1756.58	1950.89	2164.32	2488.24	2958.61	2824.99	3210.32	3664.03	4168.25	4580.18	4933.18	5217.49	1421.52
0.00497558	1599.93	4071.81	8577.25	22374.7	40453.1	64052.6	106264	158328	230691	304627	442711	618565	1072.05	1234	1513.6	1775.66	2057.75	2252.85	2478.75	2770.29	3018.12	3370.71	3677.02	3988.74	1029.03	1016.11	1385.25	1676.05	1975.23	2887.74	3155.25	3577.06	4003.09	4338.09	4697.31	5087.75	1690.49	1891.88	2111.46	2445.86	2910.46	2748.25	3141.72	3603.62	4135.97	4520.05	4859.82	5186.94	1393.14
0.00501484	1605	4111.65	8602.65	22353.8	40687.8	63758.8	105290	157347	227770	302417	436254	609597	1058.05	1206.44	1472.23	1732.11	2002.41	2230.71	2435.94	2703.15	2991.13	3300.97	3600.32	3909.38	1030.89	1021.13	1392.38	1684.44	1987.62	2857.66	3130.91	3581.28	3998.7	4321.53	4683.41	5050.32	1708.54	1912.77	2127.35	2446.72	2919.38	2779.81	3162.68	3611.66	4120.54	4500.11	4862.29	5183.19	1394.11
0.00505441	1586.58	4019.25	8555.15	22140	39830.4	62725.4	104511	155529	225486	299399	432089	604346	1057.64	1204.24	1474.35	1745.04	2015.03	2220.24	2436.12	2694.75	2969	3283.78	3566.51	3880.71	1012.94	998.75	1358.97	1654.82	1948.21	2826.22	3112.94	3532.1	3913.03	4247.19	4588.99	4962.78	1658.33	1862.67	2093.69	2424.18	2886.18	2726.36	3111.51	3568.74	4052	4453.38	4785.35	5116.03	1374.38
0.00509429	1577.85	4033.74	8617.6	22035.6	39795	62357.2	103638	152843	220579	293968	423376	590718	1047.78	1212.28	1489.71	1744.3	2023.87	2238.97	2446.95	2722.61	2983.42	3300.08	3604.21	3903.89	1003.59	1002.26	1362.34	1648.04	1935.74	2831.71	3118.55	3573.26	3960.93	4303.46	4632.42	5002.57	1662.28	1854.92	2107.43	2408.87	2863.51	2746.07	3116.2	3557.22	4079.7	4457.21	4806.05	5128.91	1375.71
0.00513449	1545.83	3995.55	8518.05	21889.8	39225.2	61332	101843	152140	219004	292774	420974	586524	1055.55	1187.22	1449.72	1700.81	1976.2	2204.52	2413.41	2651.64	2934.68	3214.5	3516.38	3820.21	995.6	984.138	1340.76	1633.62	1932.88	2784.7	3085.18	3507.74	3871.15	4204.26	4542.26	4878.73	1655.68	1859.03	2090.89	2411.85	2875.93	2738.93	3093.18	3547.89	4032.66	4409.79	4754.48	5059.39	1363.34
0.005175	1556.01	3939.78	8523.15	21973.3	39360.3	61254.4	100986	150192	216702	287623	413628	576544	1041.49	1225.48	1497.38	1750.9	2035.52	2230.65	2445.12	2705.99	2977.01	3278.65	3590.42	3883.61	973.971	976.493	1316.38	1601.33	1894.26	2824.3	3106.12	3519.48	3902.43	4218.84	4561.57	4910.58	1602.39	1812.41	2057.13	2372.36	2801.84	2698.8	3061.29	3513.71	4002.77	4384.65	4743.22	5042.78	1344.26
0.00521584	1528.89	3899.79	8406.75	21612.9	38718.3	60021.6	99339.6	148050	212983	282858	408466	567465	1039.29	1182.52	1449.31	1704.45	1970.43	2205.26	2406.65	2656.98	2917.57	3197.29	3519.55	3786.99	968.936	963.404	1308.2	1599.07	1899.07	2760.14	3050.4	3471.05	3837.94	4167.56	4474.24	4813.7	1636.54	1843.41	2073.31	2400.65	2838.29	2726.56	3081.32	3531	4014.89	4366.71	4734.56	5016.5	1352.24
0.00525699	1528.28	3886.23	8385.8	21850.9	39079.8	60234.6	99372.9	147376	212246	281336	406620	562528	1032.49	1196	1471.23	1720.24	2004.53	2216.68	2430.19	2663.54	2943.17	3226.22	3528.09	3787.28	960.833	958.474	1303.62	1592.09	1887.41	2800.4	3099.24	3479.31	3875.32	4161.12	4518.86	4844.06	1593.33	1802.17	2043.74	2369.64	2777.09	2700.19	3059.83	3495.14	3982.18	4370.81	4717.33	5000.92	1320.85
0.00529848	1502.12	3853.74	8307.45	21509.9	38068.5	59569.2	97749.9	145571	208845	277471	400160	552729	1034.83	1188.89	1456.59	1713.67	1988.92	2203.22	2409.47	2662.56	2922.79	3196.76	3492.21	3758.84	943.422	949.033	1280.44	1575.66	1847.92	2764.78	3044.26	3450.32	3838.9	4110.28	4440.43	4784.87	1605.14	1812.71	2059.57	2370.02	2782.11	2691.38	3040.42	3493.49	3971.54	4342.22	4688.12	4982.23	1322.23
0.00534029	1507.5	3841.08	8276.15	21518.7	38135.4	58877.4	97008	144901	206813	274264	395186	547155	1019.84	1147.76	1430.59	1689.87	1950.08	2183.02	2382.22	2647.82	2895.78	3159.24	3432.46	3682.9	948.389	951.411	1285.37	1589.94	1873.24	2741.64	3048.02	3428.99	3808.41	4093.87	4436.2	4764.9	1602.34	1806.97	2045.47	2357.93	2790.1	2707.4	3078.43	3483.33	3973.14	4355.1	4697.17	4968.91	1312.66
0.00538243	1488.7	3851.16	8208.6	21396.3	37820.1	58541.4	96636.6	142378	204412	272179	389103	538351	1033.45	1187.89	1470.47	1734.24	2021.86	2207.4	2415.75	2692.86	2929.32	3206.09	3484.45	3733.85	936.635	936.047	1260.27	1554.94	1814.65	2749.16	3031.89	3413.08	3806.76	4065.79	4397.21	4704.98	1571.95	1773.26	2034.2	2335.72	2754.12	2663.99	3015.98	3459.21	3925.14	4316.42	4627.73	4940.98	1297.82
0.0054249	1482.63	3821.64	8135.85	21214	37395.6	57705.6	94946.1	140582	201499	267251	383284	529265	1009.29	1157.87	1427.26	1679.73	1953.34	2170.31	2381.91	2649.83	2881.63	3133.4	3391.49	3638.83	930.049	935.796	1253.46	1547.55	1823.52	2708.19	3000.68	3383.54	3750.04	4043.4	4350.98	4671.26	1580.26	1778.7	2025.17	2332.34	2763.44	2674.23	3039.45	3443.11	3931.52	4301.26	4620.94	4887.05	1286.87
0.0054677	1478.41	3821.79	8192.15	21204.4	37278.3	57265.6	94822.5	138797	199887	264968	379032	525013	1027.91	1170.08	1451.59	1719.96	1989.72	2197.26	2413.78	2684.31	2912.78	3179.58	3433.26	3661.24	926.556	922.3	1240.74	1537.68	1810.4	2732.87	3030.86	3399.58	3789.27	4055.92	4379.02	4682.32	1551.12	1750.44	2006.14	2318.17	2749.81	2668.13	3012.98	3438.4	3922.84	4291.89	4610.26	4886.87	1281.41
0.00551085	1461.45	3787.77	8060.9	21064.8	37059.4	56511	93595.8	137633	197535	261522	374750	515279	1011.25	1181.36	1446.37	1703.7	1987.84	2188.47	2395.36	2664.62	2888.52	3132.87	3381.31	3627.44	912.079	919.426	1225.89	1511.64	1775.84	2674.4	2959.88	3322.97	3684.33	3960.22	4270.79	4571.18	1557.17	1757.18	1998.07	2313.84	2738.35	2640.71	2989.1	3424.01	3878.43	4255.56	4562.02	4837.28	1279.71
0.00555433	1445.41	3782.1	8074.25	20784.5	36469.2	55917	92546.4	136325	195372	258681	369625	509885	1011.6	1160.36	1425.24	1684.95	1945.05	2191.53	2396.09	2654.79	2888.54	3128.5	3375.44	3571.24	914.543	911.979	1221.2	1521.99	1800.16	2723.11	3022.55	3407.23	3776.62	4061.26	4371.3	4690.92	1540.53	1737.61	1980.36	2309.13	2736.96	2668.79	3027.74	3454.8	3908.85	4292.19	4598.62	4850.31	1265.48
0.00559816	1438.27	3780.84	8024.25	20858.5	36726.9	55480.4	91189.8	135535	193802	256420	365077	505895	1012.68	1182.63	1441.68	1709.04	1989.93	2179.99	2380.26	2647.4	2876.74	3118.4	3351.55	3572.51	903.3	904.182	1195	1490.78	1757.99	2649.74	2935.97	3295.12	3654.51	3915.45	4215.92	4504.69	1550.01	1744.77	1978.94	2304.55	2710.18	2625.99	2981.15	3419.71	3846.6	4217.89	4542.25	4786.75	1276.91
0.00564233	1433.1	3751.53	7998	20581.2	36118.6	54579.4	90285.6	134618	192012	253264	361662	498125	1006.52	1179.11	1447.07	1699.44	1984.56	2205.76	2406.82	2670.42	2904.2	3143.07	3370.26	3582.46	896.284	901.882	1207.95	1499.99	1768.92	2678.89	2967.91	3341.96	3707.36	3985.45	4281.93	4588	1532.72	1728.74	1973.45	2300.36	2723.26	2642.36	3006.72	3449.28	3875.19	4260.77	4564.81	4824.2	1258.46
0.00568685	1418	3737.07	7937.85	20628.8	36159.4	54396	89546.4	136289	193368	253633	360826	496137	998.795	1164.82	1416.98	1675.91	1950.91	2170.4	2370.92	2601.47	2849.71	3072.57	3311.6	3523.11	895.214	901.964	1199.13	1491.08	1761.84	2666.69	2958.56	3316.39	3665.59	3945.38	4235.92	4524.56	1553.92	1748.45	1987.27	2303.85	2722.38	2645.36	3008.45	3441.7	3860.27	4226.16	4563.99	4777.43	1257.46
0.00573173	1420.88	3713.46	7879.35	20487.4	35865.6	54200.4	89316.6	134768	192305	252167	357039	491115	1000.28	1188.09	1446.92	1715.46	1991.06	2191.19	2397.26	2654.51	2895.83	3112.64	3339.89	3537.72	887.771	892.294	1198.69	1480.04	1759.73	2645.01	2942.75	3301.49	3642.62	3909.72	4203.75	4483.2	1525.68	1718.83	1970.19	2276.74	2692.76	2628.06	3002.55	3426.95	3850.8	4230.86	4536.32	4786.28	1254.98
0.00577695	1419.63	3712.32	7912.75	20489	35594.1	53738.6	88116.6	135675	192971	252761	357558	490649	1000.5	1179.6	1445.13	1701.55	1991.92	2200.51	2402.07	2650.79	2884.12	3109.32	3324.75	3525.41	880.084	889.807	1191.28	1459.04	1736.48	2652.66	2941.28	3296.22	3666.87	3921.02	4201.68	4477.34	1521.97	1728.93	1980.42	2288.6	2706.18	2623.73	2984.28	3417.55	3858.99	4193.23	4530.22	4739.81	1247.88
0.00582254	1423.02	3785.1	8049.9	21056.8	36589.3	54530.8	89535	133468	189608	248573	352338	481767	989.427	1164	1422.25	1671.26	1947.89	2180.94	2388.43	2624.52	2853.95	3058.94	3278.65	3450.79	881.345	884.391	1189.23	1458.48	1748.83	2647.68	2952.13	3299.05	3641.93	3906.53	4195.85	4475.96	1525.71	1719.07	1974.45	2286.25	2697.99	2649.9	3035.31	3436.31	3876.06	4231.26	4517.59	4748.44	1236.3
0.00586849	1422.06	3808.92	8068.1	20945.4	36551.8	54482.8	89399.7	133954	189536	248879	351282	481110	1005.42	1181.54	1438.53	1707.62	1987.25	2205.39	2405.43	2665.78	2873.26	3092.62	3291.23	3490.09	876.675	878.658	1188.86	1453.71	1721.1	2631.86	2920.13	3275.62	3618.01	3873.89	4146.56	4409.48	1510.58	1712.36	1964.86	2273.5	2688.74	2621.32	2992.68	3400.12	3828.98	4194.44	4502.12	4706.35	1236.34
0.00591479	1440.32	3909.06	8260.7	21531.9	37264.9	55061.4	90437.1	131465	186604	243398	344467	470933	1001.72	1188.39	1451.02	1702.07	1997.39	2217.97	2424.42	2653.36	2877.12	3096.74	3309.12	3456.36	867.041	871.95	1164.1	1432.38	1708.33	2628	2915.04	3257.77	3606.81	3856.98	4098.19	4392.77	1509.08	1714.21	1965.93	2280.36	2679.75	2632.04	3013.79	3422.91	3854.5	4197.55	4506.44	4716.46	1225.36
0.00596146	1412.03	3825.93	8044.15	20981.8	36248.8	53547.8	87948.3	132806	187566	245276	345524	471832	999.664	1167.25	1434.39	1693.93	1964.53	2209.2	2416.5	2648.49	2863.2	3074.39	3266.63	3429.57	863.59	872.271	1177.64	1448.34	1721.45	2656.34	2944.48	3310.35	3653.53	3905.58	4166.08	4439.6	1494.87	1708.23	1971.38	2275.86	2691.07	2641.84	3031.86	3418.12	3854.18	4197.61	4473.3	4694.11	1220.84
0.0060085	1440.48	3921.9	8306.8	21542.6	37122.9	55023.4	89251.8	130436	184804	241875	339788	463960	1002.15	1174.15	1444.04	1705.53	1994.49	2220.71	2430.11	2644.45	2852.65	3078.09	3277.28	3405.69	865.382	881.316	1173.96	1446.86	1726.79	2630.64	2935.57	3270.3	3601.6	3835.65	4093.64	4365.99	1508.26	1711.47	1952.3	2263.82	2684.53	2649.76	3009.51	3437.08	3871.27	4202.18	4471.34	4700.54	1226.38
0.00605592	1412.98	3879.21	8228.05	21316.8	36551.2	53926	87889.5	129511	184156	240720	336287	459540	1011.74	1207.11	1497.06	1769.43	2056.55	2266.36	2478.11	2721.41	2913.21	3167.31	3355.66	3499.67	853.6	899.036	1190.69	1478.65	1768.69	2719.38	3016.44	3375.26	3732.26	3967.09	4223.74	4478.56	1459.43	1681.21	1959.21	2261	2670.68	2634.94	3007.45	3437.61	3860.62	4183.19	4465.74	4689.31	1229.42
0.0061037	1436.51	3909.72	8345	21598.9	37064.4	54535.8	88266.9	128922	182890	238716	332824	455985	1009.22	1198.53	1482.12	1747.21	2037.85	2264.49	2478.12	2714.06	2904.79	3130.14	3331.92	3436.25	855.532	904.13	1210.19	1514.95	1822.06	2750.69	3058.08	3416.16	3759.08	4007.17	4244.92	4532.9	1485.12	1691.14	1965.03	2276.67	2685.29	2679.9	3044.09	3469.06	3906.06	4220.39	4481.92	4696.58	1238.5
0.00615186	1432.84	3906.9	8399.6	21601.3	37054.9	54118.6	87516	127728	180072	235582	329183	447709	1012.63	1201	1508.57	1790.36	2083.28	2315.79	2543.1	2779.6	2982.88	3209.8	3401.84	3535.34	868.006	929.061	1259.79	1583.67	1915.38	2882.07	3200.91	3591.67	3939.21	4213.47	4470.87	4755.88	1447.47	1682.83	1960.18	2278.45	2699.41	2695.33	3056.86	3488.14	3895.47	4228.64	4471.2	4700.27	1244.12
0.00620041	1428.46	3898.05	8427.2	21637.1	36874.3	53841.2	86958.3	127825	179430	233553	325217	444051	1014.5	1207.93	1509.22	1789.9	2070.75	2311.16	2506.67	2751.13	2950.17	3170.77	3359.1	3463.87	852.886	898.431	1216.35	1518.98	1822.22	2778.2	3080.9	3441.66	3766.53	4013.11	4260.3	4511.81	1463.96	1676.23	1958.68	2262.16	2682.3	2669.66	3048.96	3469.3	3888.82	4205.81	4456.79	4672.74	1230.76
0.00624933	1450.02	3975.96	8545.4	22072.7	37367.7	54372.6	87472.5	128007	178581	232663	324501	440120	1009.96	1200.69	1521	1803.33	2094.12	2342.46	2551.85	2801.51	3010.36	3215.93	3395.63	3522.06	860.858	918.682	1254.47	1573.95	1898.32	2876.67	3202.28	3568.94	3914.52	4177.12	4427.26	4674.79	1444.99	1677.26	1966.59	2280.8	2708.88	2704.21	3077.74	3492.43	3909.9	4222.88	4493.89	4676.56	1242.9
0.00629864	1436.53	3928.44	8451.75	21746.7	36699.2	52980.8	86045.7	125978	176240	228671	319994	432933	1011.5	1192.24	1501.94	1775.17	2052.83	2322.02	2523.56	2768.25	2965.39	3164.86	3322.86	3426.39	850.276	909.81	1226.36	1543.78	1859.65	2816.03	3134.72	3492.57	3821.53	4062.58	4313.3	4545.88	1465.9	1682.67	1969.51	2274.55	2711.06	2720.91	3094.05	3500.16	3922.14	4238.05	4486.29	4677.42	1230.93
0.00634835	1454.45	3996.21	8572	22171.2	37311	53800	86419.2	126346	175714	228644	318914	431971	1012.39	1212.41	1527.04	1815.08	2103.51	2357.29	2567.08	2809.13	3013.99	3200.3	3376.24	3485.85	851.668	919.088	1250.05	1573.18	1902.9	2889.56	3199.74	3573.69	3906.1	4154.68	4403.41	4646.31	1437.64	1675.38	1975.05	2287.01	2710.46	2716.83	3081.87	3499.28	3923.61	4223.5	4479.25	4656.51	1236.98
0.00639844	1458.06	4038.15	8718.5	22474.7	37681.2	53773.8	86732.4	124743	173286	225109	315439	424177	1015.35	1229.21	1544.36	1830.16	2124.13	2357.3	2584.99	2816.46	3015.64	3219.69	3360.79	3459.92	842.163	904.087	1222.43	1527.79	1838.27	2815.14	3107.58	3481.08	3786.65	4001.75	4231.6	4466.15	1441.43	1669	1971.73	2272.74	2701.59	2706.6	3090.62	3524.88	3929.96	4233.19	4481.66	4668.53	1234.29
0.00644893	1447.68	3988.71	8634.15	22185.1	36787.7	52597.2	84428.4	125127	173460	225076	313542	423882	1013.78	1214.55	1524.1	1819.68	2115.83	2370.74	2592.79	2831.25	3031.65	3204.6	3358.08	3450.08	846.106	925.824	1242.19	1563.13	1904.47	2899.59	3191.8	3585.91	3897.9	4127.29	4379.57	4591.43	1444.84	1685.2	1990.14	2300.7	2724.49	2739.02	3111.61	3534.36	3953.08	4239.14	4486.58	4647.01	1235.36
0.00649982	1459.67	4084.56	8878.8	22885	37750.1	53643.6	86046.3	124037	172697	224019	310974	419655	1017.44	1214.45	1523.21	1806.7	2103.77	2375.51	2599.71	2816.58	3000.31	3179.74	3321.31	3390.33	843.335	906.495	1232.82	1531.71	1860.79	2856.77	3134.58	3524.95	3802.5	4021.17	4259.72	4460.89	1456.9	1673.85	1981.66	2302.56	2724.58	2742.32	3129.39	3565.45	3961.31	4257.66	4489.18	4655.65	1228.78
0.0065511	1452.83	4056.78	8788.55	22603.9	37264.9	52427.8	84228.6	122563	171025	221024	307023	414517	1021.25	1217.69	1537.3	1829.04	2130.06	2392.18	2619.59	2846.44	3045.95	3214.09	3345.28	3425.5	851.148	928.128	1257.14	1570.85	1908.42	2917.19	3204.32	3584.6	3886.8	4114.07	4335.94	4536.56	1450.31	1693.46	1991.42	2319.49	2745.47	2757.58	3144.36	3569.38	3970.05	4266.24	4491.46	4648.6	1239.59
0.0066028	1456.4	4096.92	8882.85	22949.3	37665.8	52905.2	84279.3	122086	170530	219695	305049	411498	1031.01	1238.74	1562.08	1848.71	2147.81	2425.47	2643.9	2875.32	3067.46	3235.69	3357.79	3416.64	844.73	915.388	1249.95	1550.33	1881.59	2893.18	3183.16	3544.23	3838.71	4067.05	4268	4472.2	1437.96	1683.96	1982.33	2312.24	2748.14	2773.28	3156.79	3583.26	3966.41	4255.71	4487.33	4644.72	1238.34
0.0066549	1475.65	4161.21	9036.8	23226.3	38152.3	53039.6	84654.3	121695	169396	218473	302448	408472	1028.73	1237.45	1551.49	1847.21	2144.95	2429.74	2642.57	2877.45	3073.85	3226.17	3339.84	3388.94	843.593	922.403	1249.19	1558.67	1885.67	2893.53	3173.47	3535.52	3831.62	4036.73	4228.78	4429.53	1451.32	1701.48	2007.9	2329.39	2756.38	2791.6	3164.7	3573.99	3981.91	4255.22	4473.93	4636.68	1235.88
0.00670741	1469.75	4156.38	8974.65	23065.6	37700.1	52205.4	83304	120562	167600	215024	298596	402190	1023.59	1234.59	1562.49	1858.45	2147.66	2457.02	2663.43	2909.59	3088.56	3234.68	3352.47	3384.26	847.827	927.386	1261.57	1572.97	1919.6	2942.12	3228.3	3600.78	3883.25	4100.73	4303.9	4505.04	1450.1	1709.17	2016.67	2351.96	2777.13	2821.15	3200.18	3611.58	4016.15	4281.85	4498.3	4652.55	1239.18
0.00676034	1509.72	4277.46	9272.95	23829.1	38803.6	53957.8	84795	121616	168376	215476	298159	401211	1026.76	1239.74	1557.23	1852.52	2149.41	2453.07	2660.81	2897.23	3080.35	3219.97	3313.9	3347.57	847.787	920.81	1240.43	1553.58	1879.96	2873.89	3162.46	3495.88	3782.46	3976.39	4156.6	4350.75	1467.03	1727.62	2031.6	2351.51	2785.76	2836.76	3210.44	3615.82	4016.62	4281.47	4489.44	4649.64	1239.54
0.00681368	1504.26	4279.26	9251.95	23717.6	38564.4	53431.4	83706.9	120469	166277	212810	294111	395078	1030.21	1256.21	1592.34	1888.38	2196.77	2512.73	2711.78	2961.07	3136.56	3274.82	3370.11	3403.07	849	933.568	1270.68	1588.92	1932.72	2961.56	3255.66	3612.31	3904.06	4091.84	4276.72	4454.21	1447.96	1721.06	2037.32	2356.99	2800.21	2853.95	3226.03	3628.1	4027	4289.13	4485.94	4645.52	1240.17
0.00686744	1512.46	4296.09	9296.75	23881.9	38554.8	53235.6	83085.3	121135	167308	213194	294078	394231	1037.79	1261.24	1586.02	1889.13	2193.49	2504.6	2705.4	2942.18	3109.38	3245.83	3325.7	3352.57	849.453	920.839	1249.79	1555.46	1879.09	2900.45	3173.95	3491.32	3770.31	3942.83	4118.59	4276.78	1465.09	1743.53	2042.65	2360.6	2817.13	2874.18	3250.63	3650.75	4035.5	4284.08	4489.92	4652.78	1243.18
0.00692164	1534.99	4391.49	9475.35	24414.5	39276.8	53971.8	83948.4	120405	165606	210626	290482	388867	1037.44	1262.81	1600.29	1906.93	2212.83	2533.28	2746.83	2982.94	3156.58	3295.72	3363.12	3378.46	850.362	941.203	1280.23	1609.47	1942.78	2988.86	3269.75	3604.9	3895.88	4066.56	4228.73	4403.7	1467.16	1740.61	2058.64	2386.73	2839.34	2901.59	3278.62	3673.67	4052.43	4295.18	4498.29	4644.87	1251.91
0.00697625	1556.58	4436.73	9625.3	24669.6	39621.6	54037.2	84204	121486	165955	210675	290840	387126	1041.7	1257.93	1585	1891.29	2189.33	2544.82	2760.88	2969.47	3139.62	3273.71	3323.88	3310.36	854.088	944.23	1269.13	1595.52	1912.49	2962.23	3239.77	3560.12	3817.69	3988.1	4167.8	4302.81	1485.71	1762.69	2073.56	2405.15	2854.27	2943.18	3312.95	3712.19	4078.85	4312.27	4518.99	4656.76	1253.42
0.0070313	1555.59	4461.54	9672.7	24671.9	39629.1	53494.2	83158.5	119974	163393	207556	285830	378947	1051.24	1282.12	1617.82	1931.85	2234.98	2564.55	2790.57	3001.56	3172.01	3305.73	3343.16	3338.25	854.71	944.845	1277.71	1600.73	1930.86	2985.45	3256.66	3578.84	3839.76	3987.19	4154.65	4303.06	1493.97	1773.86	2095.8	2424.56	2875.15	2945.99	3314.75	3721.27	4077.44	4310.67	4513.91	4648.14	1263.24
0.00708678	1592.7	4576.8	9903.45	25401.9	40415.7	54336	84015	121591	164416	208251	286621	378783	1061.45	1303.46	1658.12	1962.39	2289.97	2623.97	2836.95	3071.97	3230.13	3360.85	3389.85	3373.53	858.957	954.421	1294.95	1623.75	1961.88	3050.42	3321.96	3639.02	3889.72	4051.36	4214.58	4356.82	1479.69	1765.16	2104.6	2441.52	2884.42	2973.34	3353.67	3748.5	4114.33	4341.76	4534.94	4658.57	1267.63
0.0071427	1613.6	4630.83	10093.5	25821.4	40794	54452.6	83672.4	121261	163506	206937	283456	375253	1056.76	1302.62	1641.89	1947.71	2262.59	2612.36	2824.26	3041.72	3199.18	3314.79	3334.13	3306	864.789	951.776	1278.25	1594.07	1924.31	2982.21	3235.2	3540.31	3776.52	3907.96	4050.47	4197.77	1518.76	1806.52	2129.88	2463.82	2912.42	2994.67	3360.2	3758.25	4121.26	4339.78	4519.47	4628.7	1273.93
0.00719906	1637.06	4717.74	10289.8	26139.9	41051.7	54745.2	83747.1	121389	163950	207101	282514	374448	1071.14	1322.62	1689.77	1996.38	2328.16	2681.82	2883.68	3131.85	3287.36	3404.55	3403.92	3390.32	862.765	971.231	1307.84	1639.21	1986.97	3101.56	3354.97	3676.22	3902.18	4047.82	4190.48	4330.69	1508.47	1796.54	2135.6	2479.94	2932.27	3024.4	3393.71	3787.22	4145.76	4375.22	4534.09	4650.55	1280.65
0.00725587	1680.6	4826.13	10522.4	26911.2	42051	55619.8	84763.8	122148	164130	207246	281312	373640	1079.08	1333.54	1685.31	1993.21	2320.66	2690.72	2884.24	3110.96	3273.82	3358.47	3365.74	3326.32	864.952	969.554	1299.18	1617.43	1958.39	3043.53	3281.57	3579.8	3799.59	3918.21	4046.24	4167.28	1533.77	1822.48	2157.67	2491.2	2942.28	3056.14	3427.95	3813.84	4159.54	4379.72	4549.34	4639.63	1285.31
0.00731312	1709.36	4950.81	10806	27584.2	42673.2	56197.8	85392.6	121434	163864	205587	279038	369972	1079.22	1321.89	1695.56	2005.75	2331.3	2722.1	2915.16	3154.39	3297.17	3386	3370.8	3328.2	872.36	987.379	1317.8	1666.14	2008.78	3104.3	3359.36	3661.17	3864.19	3989.97	4129.18	4232.02	1553.96	1844.76	2194.23	2531.33	3002.41	3100.16	3467.68	3856.64	4189.11	4407.23	4553.45	4643.39	1291.75
0.00737083	1736.51	5007.45	10901.5	27779	42881.7	55952.8	85193.1	121480	162844	204200	277261	366160	1090.03	1346.9	1738.74	2061.32	2390.6	2794.9	2986.7	3208.77	3352.61	3444.86	3423.73	3368.46	877.755	994.189	1340.37	1686.42	2030.61	3156.08	3401.28	3690.3	3900.51	4000.78	4150.4	4251.89	1540.38	1839.1	2200.85	2546.37	3020.08	3125.94	3511.53	3890.43	4209.97	4420.79	4577.25	4659.14	1299.76
0.00742899	1773.69	5151.27	11255	28614.6	43855.1	56943	85967.4	122812	164328	205074	277409	367270	1105.97	1368.88	1757	2071.97	2401.51	2799.48	2987.75	3206.65	3352.01	3431.86	3394.48	3335.71	882.086	991.342	1331.46	1672.89	2006.96	3103.49	3342.7	3618.64	3810.4	3900.44	4020.91	4125.33	1568.67	1876.75	2233.99	2578.68	3055.53	3153.42	3535.99	3908.26	4222.18	4413.88	4565.96	4642.87	1316.24
0.00748761	1814.51	5322.51	11618.9	29644.7	45084	58228	87358.2	123514	164121	205432	276375	365578	1106.38	1365.18	1775.15	2097.16	2430.4	2860.21	3063.21	3269.15	3419.07	3475.34	3451.01	3367.97	885.683	1008.03	1366.43	1717.41	2075.18	3194.1	3433.27	3712.54	3895.94	3991.52	4115.61	4201	1572.28	1886.01	2262.71	2611.28	3094.97	3204.99	3592.19	3951.55	4262.27	4448.62	4579.11	4652.35	1320.46
0.0075467	1828.08	5391.39	11748.5	29924.9	45241.1	58240.8	86482.2	123918	164600	205635	275286	362481	1122.51	1406.74	1816.24	2141.43	2481.95	2906.89	3086.54	3291.12	3432.2	3485.14	3447.22	3353.58	889.29	997.409	1359.94	1684.76	2020.53	3147.69	3374.25	3612.83	3783.63	3869.17	3972.02	4057.25	1585.99	1906.34	2286.93	2618.94	3114.81	3229.64	3621.23	3982.92	4273.32	4456.2	4587.2	4653.2	1331.37
0.00760624	1861.85	5536.11	12050.3	30651.6	46221.9	58788.8	86854.8	123454	163609	203374	272909	358955	1129.81	1409.05	1820.95	2157.43	2499.43	2935.96	3138.41	3338.24	3465.96	3523.79	3471.9	3371.37	898.003	1026.78	1396.33	1739.58	2099.34	3237.66	3475.26	3714.34	3881.47	3963.57	4068.9	4139.25	1602	1939.68	2323.67	2686.96	3163.16	3278.61	3664.81	4023.68	4299.21	4461.11	4578.11	4643.39	1350.69
0.00766626	1930.77	5771.94	12600.6	31991.8	47898.9	60406	88805.1	125312	166288	205595	274342	360436	1144.05	1422.76	1840.6	2192.34	2537.32	2987.36	3180.8	3385.98	3513.06	3555.97	3487.37	3377.4	910.056	1041.28	1416.42	1766.2	2121.24	3282.61	3518.22	3739.74	3895.43	3978.13	4061.84	4120.14	1614.15	1964.61	2353.38	2720.32	3198.28	3321.41	3700.74	4067.97	4333.05	4483.48	4587.91	4655.56	1359.32
0.00772675	1973.28	5906.73	12889	32594.5	48526.9	60687.6	88897.5	126115	166882	205450	273021	358274	1152.16	1455.16	1868.57	2220.26	2573.18	3016.01	3223.57	3421.63	3528.94	3569.95	3496.45	3366.8	912.052	1043.14	1408.2	1751.27	2094.84	3246.41	3457.2	3676.43	3815.1	3882.35	3934.97	3989.09	1637.31	1992.14	2381.67	2748.09	3228.22	3369.82	3737.77	4085.99	4350.57	4485.67	4590.68	4651.32	1379.28
0.00778772	2029.86	6106.8	13417.4	33755.3	49732.9	61592.6	89765.7	126472	167240	204945	271839	356740	1161.71	1461.42	1887.26	2257.18	2619.64	3069.25	3274.85	3478.55	3584.75	3600.53	3524.44	3375.73	924.579	1062.84	1445.02	1807.37	2168.65	3326.88	3548.28	3775.06	3902.82	3953.04	4017.79	4068.45	1653.43	2029.65	2433.42	2808.31	3289.34	3430.12	3796.72	4129.56	4376.82	4514.64	4602.66	4647.99	1396.53
0.00784918	2077.03	6267.21	13834.5	34674	50455.1	62186.8	90430.2	126556	166711	203609	270807	352838	1181.76	1494.06	1935.59	2314.87	2686.72	3157.83	3356.14	3553.7	3649.25	3666.15	3561.93	3411.4	931.47	1081.69	1469.7	1841.05	2203.56	3390.75	3591.82	3806.13	3923.56	3977.76	4017.85	4069.08	1661.78	2039.31	2459.26	2830.59	3323.75	3493.05	3840.25	4173.67	4414.04	4521.74	4617.68	4640.52	1409.86
0.00791111	2152.01	6507	14279.5	36037.7	51785.8	63710.8	91951.8	129537	169025	205476	273203	354309	1189.72	1508.13	1949.33	2332.72	2700.8	3184.06	3375.09	3552.97	3647.88	3647.24	3533.5	3375.98	941.628	1083.06	1455.39	1819.93	2167.24	3331.17	3519.84	3721.27	3826.21	3858.72	3899.26	3926.05	1704.84	2093.62	2507.54	2884.52	3380.51	3535.9	3879.14	4197.05	4425.41	4525.83	4616.96	4622.96	1426.47
0.00797353	2229.26	6794.16	14987.5	37576.1	53732.6	65564.2	93911.7	130301	168858	204679	272035	351160	1207.46	1546.52	2012.75	2406.96	2779.96	3264.94	3456.64	3636.94	3729.53	3716.97	3595.16	3422.87	946.808	1105.34	1502.16	1879.92	2242.42	3432.08	3618.79	3802.76	3910.62	3934.08	3967.35	3990.66	1710.11	2111.28	2551.08	2922.7	3434.37	3589.45	3924.24	4234.6	4449.5	4527.02	4615.69	4616.34	1438.65
0.00803645	2287.71	7048.23	15541.4	38672.3	54734.1	66262	94805.1	131622	169408	205273	271079	350114	1223.33	1565.62	2048.07	2443.13	2822.43	3335.12	3519.31	3682.07	3775.98	3743.06	3609.42	3417.04	959.731	1129.01	1535.46	1910.34	2277.25	3491.65	3664.44	3852.03	3934.02	3936	3964.67	3983.95	1737.87	2146.93	2596.34	2980.94	3495.44	3673.86	4007.48	4300.84	4493.18	4571.07	4624.01	4613.27	1461.16
0.00809987	2370.01	7282.53	16086.8	39786.9	56086.5	67210	95626.2	132735	170402	206479	270566	347992	1233.98	1599.37	2080.53	2488.32	2857.39	3368.26	3557.01	3713.86	3798.51	3750.86	3605.29	3398.77	970.188	1136.02	1536.92	1905.58	2254.38	3441.61	3614.7	3755.91	3834.17	3816.64	3835.48	3855.85	1776.54	2206.21	2657	3040.92	3553.62	3696.85	4038.73	4318.73	4491	4563.01	4603.65	4591.52	1484.08
0.00816378	2467.78	7572.24	16749.5	41191.9	57636.6	68703.2	96749.7	134260	171842	208022	270330	347302	1251.79	1632.26	2129.7	2545.79	2920.56	3442.47	3623.54	3783.63	3857.7	3813.14	3643.7	3446.45	986.234	1160.64	1573.08	1960.72	2311.06	3533.48	3689.33	3830.51	3898.09	3871.91	3881.81	3900.65	1793.59	2232.06	2697.3	3103.26	3617.09	3757.86	4090.29	4352.29	4515.54	4579.73	4597.35	4590.58	1505.15
0.0082282	2563.32	7946.04	17552	42963.6	59749.2	70837	98783.7	135551	172194	207097	268584	344796	1274.93	1675.45	2190.61	2622.35	3000.29	3540.45	3725.26	3875.5	3922.13	3861.67	3690.02	3468.49	997.89	1186.33	1604.83	2003.26	2353.68	3595.83	3731.39	3850.34	3898.81	3874.79	3872.22	3876.89	1805.81	2268.97	2745.41	3159.86	3671.63	3831.7	4165.24	4407.79	4537.15	4579.17	4595.07	4578.48	1535.29
0.00829313	2679.55	8386.38	18419	44726.6	61597.7	72630.6	100322	138411	174792	209039	271061	344893	1289.35	1700.11	2216.15	2653.94	3021.32	3571.99	3746.01	3886.78	3922.65	3847.62	3652.55	3440.16	1011.94	1191.14	1614.74	2012.65	2353.38	3564.42	3687.69	3788.92	3824.99	3784.25	3778.24	3779.48	1859.1	2332.26	2818.26	3220.01	3747.38	3891.4	4203.15	4429.08	4542.36	4575.21	4578.62	4561.12	1556.1
0.00835857	2801.07	8797.92	19314.1	46414.8	63375.3	74156.2	101683	138838	174706	207430	268763	340927	1313.78	1745.6	2288.99	2736.96	3115.97	3680.11	3843.74	3978.99	4000.39	3908.56	3715.97	3483.76	1023.19	1228.15	1677.31	2087.5	2440.95	3673.58	3770.63	3874.77	3882.52	3852.46	3834.39	3824.02	1875.97	2378.16	2888.26	3293.43	3825.78	3960.59	4262.57	4465.65	4558.49	4576	4560.88	4529.12	1583.13
0.00842452	2912.64	9168.78	19995	47501	64274.2	75209	102772	141286	176702	208457	269590	341059	1336.88	1781.34	2345.24	2816.35	3187.59	3768.97	3912.03	4037.33	4041.61	3940.62	3733.69	3489.96	1037.88	1247.96	1701.96	2115.04	2447.11	3704.29	3780.15	3881.16	3878.09	3819.56	3801.61	3779.81	1909.24	2420.44	2947.68	3353.24	3889.51	4044.68	4314.27	4496.16	4580.05	4577.24	4558.57	4517.34	1616.79
0.008491	3061.18	9704.07	21044.2	49600.3	66609.1	77251.4	105291	142609	177060	207894	268494	338276	1364.95	1834.73	2399.76	2867.58	3248.32	3839.46	3967.04	4071.87	4064.44	3945.03	3728.92	3473.67	1054.22	1269.33	1728.32	2132.16	2463	3694.83	3747.54	3819.11	3803.77	3742.49	3703.06	3676.23	1954.46	2498.8	3025.14	3431.92	3961.68	4111.18	4362.06	4520.11	4594.66	4575.61	4541.23	4486.26	1646.58
0.008558	3220.55	10237.8	22073.7	51371.1	68541.9	78918.4	107197	143939	178339	207797	267154	336117	1387.5	1867.3	2456.12	2935.47	3329.07	3922.32	4038.67	4125.8	4113.78	3994.12	3759.53	3500.79	1074.52	1308.59	1781.44	2194.24	2532.14	3763.17	3814.36	3868.37	3863.64	3773.56	3735.66	3708.62	1991.31	2554.07	3107.3	3530.44	4062.91	4188.77	4432.78	4545.9	4598.52	4569.17	4524.35	4470.17	1679.5
0.00862553	3404.57	10880.4	23382	53672.1	71109.9	81488.8	110044	147343	180621	209137	268194	335306	1420.03	1932.58	2542.24	3034.47	3435.45	4021.05	4132.66	4194.83	4181.57	4050.21	3801.78	3525.38	1095.11	1343.4	1828.81	2258.47	2593.22	3841.94	3867.25	3907.87	3875.87	3783.2	3731.7	3706.32	2013.48	2608.16	3180.65	3601.86	4140.8	4262.94	4469.99	4566.24	4595.33	4536.27	4496.99	4431.96	1712.7
0.00869359	3594.16	11443.9	24445.5	55254.5	72838.4	83195	111731	148962	180990	209078	267366	332013	1447.25	1975.6	2617.55	3103.34	3493.26	4088.53	4182.3	4233.95	4191.91	4043.81	3784.83	3492.77	1115.99	1363.42	1855.32	2270.45	2598.52	3819.57	3837.79	3843.68	3789.25	3697.67	3628.03	3598.09	2074.23	2687.02	3265.41	3684.3	4218.18	4320.85	4517.71	4584.86	4589.24	4528.92	4475.02	4413.66	1750.4
0.00876218	3801.01	12152	25679.8	56927.2	74813.9	85506.6	114062	150388	181628	208703	265851	329224	1487.16	2036.96	2699.49	3190.87	3583.2	4155.12	4224.22	4272.97	4211.2	4058.77	3791.82	3493.1	1140.01	1400.11	1892.5	2329.56	2638.16	3856.01	3849.01	3836.28	3762.68	3662.69	3593.68	3561.92	2126.3	2781.43	3372.2	3788.44	4329.18	4377.68	4554.45	4590.84	4580.25	4507.2	4437.52	4363.63	1790.73
0.00883132	4016.89	12818.9	26667.2	57846.3	75781.5	86806.6	114958	151199	181815	207185	263752	325000	1515.23	2110.89	2806.96	3311.17	3685.7	4258.24	4316.19	4337.19	4266.7	4090.32	3817.28	3519.35	1160.57	1445.21	1961.42	2399.61	2702.95	3926.91	3902.56	3863.58	3780.01	3674.87	3607.11	3553.97	2158.54	2849.62	3460.75	3896.8	4404.64	4463.38	4606.59	4611.92	4584.1	4487.14	4410.46	4315.51	1844.51
0.00890101	4275	13650.5	27912.8	59359.1	77474.8	88802.2	116836	152848	182648	207103	262430	321957	1545.45	2166.2	2874.69	3388.28	3751.67	4336.61	4377.03	4370.1	4287.53	4087.64	3814.96	3516.45	1191.1	1486.92	2012.75	2451.03	2748.17	3956.46	3915.4	3860.89	3763.74	3651.03	3571.58	3506.8	2218.21	2934.59	3568.49	4001.11	4496.87	4539.45	4656.04	4617.31	4579.72	4453.14	4385.24	4280.72	1886
0.00897125	4584.98	14577.5	29238.8	60860.7	79320.8	91214	119539	153990	183115	207068	260606	318363	1586.54	2253.67	2969.13	3492.91	3844.2	4396.12	4409.01	4380.45	4286.48	4083.99	3793.28	3503.61	1222.4	1520.37	2048.21	2487.01	2764.46	3928.84	3859.56	3775.81	3671.74	3550.29	3451.61	3391.88	2294.89	3047.21	3674.79	4112.03	4580.12	4601.89	4686.48	4611.27	4553.86	4416.58	4328.06	4219.61	1942.46
0.00904204	4880.2	15454.7	30312.8	61633.4	80021.2	92687.6	121138	153733	181552	204328	256733	311645	1626.63	2309.2	3075.25	3601.49	3928.27	4465.63	4458.98	4413.93	4315.19	4102.06	3810.25	3520.9	1252.05	1585.04	2138.12	2582.9	2869.02	4013.19	3933.98	3835.53	3720.56	3601.01	3490.18	3427.14	2336.33	3128.39	3792.67	4233.8	4683.69	4652	4711.85	4620.48	4531.79	4382.97	4288.58	4185.4	1996.28
0.00911339	5224.1	16384.7	31412.3	62330.9	80787.4	94482.4	123243	155094	181350	202994	254498	307179	1672.82	2388.29	3180.61	3707.28	4010.82	4528.47	4486.09	4431.1	4295.46	4082.89	3795.21	3505.47	1282.76	1632.48	2187.41	2633.87	2895.12	4014.33	3913.17	3796.28	3665.01	3535.04	3423.57	3360.8	2400.07	3231.74	3916.4	4349.94	4778.15	4710.95	4721.41	4598.83	4489.57	4334.51	4238.74	4131.23	2050.92
0.0091853	5589.9	17257.3	32266.4	62353.8	80793.4	95498.8	123764	156322	181436	202380	252415	304594	1719.46	2494.11	3316.28	3849.22	4124.36	4598.78	4522.61	4447.14	4297.23	4080.66	3793.59	3493.56	1314.04	1682.35	2257.19	2692.74	2926.69	4037.91	3901.13	3765.94	3628.94	3475.94	3372.49	3302.4	2459.95	3336.8	4045.67	4469.79	4870.44	4745.74	4726.73	4573.05	4450.93	4272.55	4178.12	4072.83	2119.7
0.00925778	6023.49	18249.8	33194.3	62435.1	81137.2	96836.2	125369	154789	179032	198161	247338	297823	1767.77	2597.63	3443.11	3965.36	4202.28	4639.76	4533.97	4420.84	4258.27	4050.46	3759.1	3465.83	1346.26	1734.92	2320.6	2745.14	2945.11	4020	3852.53	3703.44	3551.38	3393.25	3291.86	3219.27	2538.44	3464.1	4173.25	4582.88	4958.04	4777.16	4721.5	4546.91	4418.45	4224.46	4122.47	4005.02	2186.74
0.00933083	6455.13	19142	33810	61862.7	80412.8	97283.8	126378	154572	177736	195472	242766	292650	1810.5	2658.14	3519.11	4029	4231.59	4654.44	4519.03	4388.82	4230.05	4006.81	3716.75	3437.56	1386.16	1805.83	2404.05	2823.89	3003.92	4058.16	3876.64	3712.05	3548.79	3386.69	3275.31	3190.41	2622.51	3605.97	4338.71	4722.91	5075.43	4807.88	4718	4517.32	4363.14	4179.74	4050.32	3935.3	2243.89
0.00940445	6942.3	20123.9	34263.2	61186.5	79495.8	97844.4	127198	152731	174975	191654	237066	285051	1884.42	2808.08	3688.57	4176.4	4348.38	4677.85	4529.23	4378.04	4222.15	3989.45	3706.73	3430.75	1419.41	1870.17	2485.56	2894.65	3039.89	4052.84	3843.67	3661.95	3501.72	3337	3221.61	3131.05	2700.19	3744.64	4491.27	4857.45	5149.87	4818.58	4702.95	4473.75	4299.68	4116.06	3985.06	3865.61	2337.36
0.00947866	7443.9	20887.1	34332.3	60016.5	78280.8	97438.2	126669	151329	172253	188420	232676	278641	1956.8	2933.54	3837.54	4303.88	4422.62	4712.46	4532.97	4365.51	4190.7	3950.87	3685.47	3423.63	1459.09	1947.34	2585.47	2968.68	3093.18	4070.99	3836.96	3647.16	3472.58	3298.04	3185.74	3103.21	2771.37	3876.45	4632.77	4960.91	5210.87	4828.95	4674.93	4414.62	4231.96	4045.84	3919.66	3799.77	2417.06
0.00955345	7983.12	21566.7	34184.6	58533.9	76353.6	96735	126032	148658	168646	184077	227240	271623	2023.27	3067.35	4009.57	4421.82	4489.36	4693.28	4493.28	4298.36	4125.12	3885.55	3630.5	3374.58	1508.35	2020.61	2656.08	3019.31	3099.61	4027.93	3768.83	3572.05	3390.38	3215.82	3091.81	3012.71	2882.15	4052.96	4801.46	5085.05	5272.91	4834.43	4645.94	4351.22	4168.41	3983.06	3848.78	3721.68	2517.86
[truncated: 357 more rows]
[truncated: 101 more columns]

## Sheet: Figure4 KCl
RAW DATA													FITTED RESULT														PARAMETER RESULTS							Figure B Values
[truncated: 502 more rows]

## Sheet: Figure5a Mg GTP Dep
	RAW DATA								FITTED RESULT										PARAMETER RESULTS
[truncated: 502 more rows]

## Sheet: Figure5b Ca GTP Dep
	RAW DATA								FITTED RESULT										PARAMETER RESULTS
[truncated: 502 more rows]

## Sheet: Figure7a 
	RAW DATA									FITTED DATA									PARAMETER RESULTS
[truncated: 502 more rows]

[truncated: 5 more sheets: Figure7c, Figure8 DwwVsRing, Figure9 Temp Dep, Figure 10 Side TEM, Supplementary Table SAXS data]
